# Supplementary material for: trans-Tetra­aqua­bis­(isonicotinamide-κN 1)cobalt(II) bis­(3-hy­droxy­benzoate) tetra­hydrate
Source: Acta Crystallogr Sect E Struct Rep Online. 2012 Feb 4;68(Pt 3):m249–50. doi: 10.1107/S1600536812003911 (PMC3297218; doi:10.1107/S1600536812003911)
Supplement: Supplementary file 2 [file e-68-0m249-Isup2.hkl]

#
# h,k,l, Fc-squared, Fo-squared, sigma(Fo-squared) and status flag
#
data_I
_shelx_title ' iz1 in P 21/n'
_shelx_refln_list_code          4
_shelx_F_calc_maximum      302.84
_exptl_crystal_F_000       754.00
_reflns_d_resolution_high  0.7464
 
loop_
 _symmetry_equiv_pos_as_xyz
 'x, y, z'
 '-x+1/2, y+1/2, -z+1/2'
 '-x, -y, -z'
 'x-1/2, -y-1/2, z-1/2'
 
_cell_length_a     6.7032
_cell_length_b    17.0523
_cell_length_c    13.5406
_cell_angle_alpha  90.000
_cell_angle_beta  100.194
_cell_angle_gamma  90.000
 
_shelx_F_squared_multiplier     1.000
 
loop_
 _refln_index_h
 _refln_index_k
 _refln_index_l
 _refln_F_squared_calc
 _refln_F_squared_meas
 _refln_F_squared_sigma
 _refln_observed_status
   2   0   0    91714.70    66492.99   1453.74 o
   4   0   0    11391.56    11409.23    131.80 o
   6   0   0     1189.49     1187.21     22.14 o
   8   0   0      176.45      199.08      8.12 o
   1   1   0     2591.83     2346.91     18.14 o
   2   1   0     6822.42     6946.13     49.68 o
   3   1   0     7716.13     7429.75     56.99 o
   4   1   0      332.99      407.03      5.72 o
   5   1   0     4177.82     4031.06     38.44 o
   6   1   0       76.32       87.85      3.33 o
   7   1   0     1420.36     1437.36     19.01 o
   8   1   0       33.83       31.99      4.68 o
   0   2   0      524.16      551.28     16.92 o
   1   2   0     1229.18     1286.00     12.28 o
   2   2   0     3287.64     3418.74     26.70 o
   3   2   0        0.04        8.59      0.69 o
   4   2   0      436.09      366.82      4.72 o
   5   2   0       15.53       16.22      1.49 o
   6   2   0      417.55      404.32      8.85 o
   7   2   0       28.75       32.00      2.69 o
   8   2   0      547.76      538.76     10.07 o
   1   3   0     2782.46     2663.25     22.63 o
   2   3   0     1517.53     1586.30     12.20 o
   3   3   0      291.12      231.82      3.07 o
   4   3   0      302.39      342.47      4.59 o
   5   3   0     1174.74     1072.82     12.35 o
   6   3   0      226.41      207.19      4.58 o
   7   3   0      832.42      837.02     11.33 o
   8   3   0       41.13       44.21      3.22 o
   0   4   0      382.69      477.44      7.43 o
   1   4   0      558.82      600.88      5.07 o
   2   4   0      320.49      404.53      3.58 o
   3   4   0     1892.43     2022.39     16.77 o
   4   4   0     1760.12     1736.13     14.07 o
   5   4   0       96.65      116.13      3.40 o
   6   4   0      104.84      111.84      3.76 o
   7   4   0      467.72      451.39      7.60 o
   8   4   0       97.05      109.63      7.02 o
   1   5   0     3939.50     3795.11     28.17 o
   2   5   0      287.24      277.98      2.72 o
   3   5   0      507.48      441.88      4.90 o
   4   5   0      608.39      674.42      9.88 o
   5   5   0      867.76      822.54      9.38 o
   6   5   0       26.48       18.84      2.07 o
   7   5   0      608.09      588.06     10.01 o
   8   5   0       17.74       25.12      2.69 o
   0   6   0     1190.41     1250.06     12.72 o
   1   6   0      263.11      267.44      3.47 o
   2   6   0     1538.40     1581.14     13.46 o
   3   6   0       85.95       70.52      1.58 o
   4   6   0     1478.65     1433.29     13.04 o
   5   6   0     1559.11     1584.82     14.57 o
   6   6   0      355.55      348.92      6.15 o
   7   6   0        8.08       11.05      1.94 o
   8   6   0      319.27      332.91      7.61 o
   1   7   0     4091.04     3948.09     27.68 o
   2   7   0      343.79      415.00      5.66 o
   3   7   0     3786.22     3707.74     26.45 o
   4   7   0       55.56       59.79      2.03 o
   5   7   0      465.38      522.61      6.46 o
   6   7   0       44.92       45.47      3.07 o
   7   7   0      387.18      408.85      7.28 o
   8   7   0       50.83       55.98      3.43 o
   0   8   0     1146.28     1102.10     11.90 o
   1   8   0      648.82      691.09      6.44 o
   2   8   0     2092.04     2110.09     16.78 o
   3   8   0     1334.50     1355.28     10.92 o
   4   8   0     2567.94     2478.15     21.22 o
   5   8   0     1615.70     1630.50     16.39 o
   6   8   0     1523.78     1505.22     15.81 o
   7   8   0        6.92       29.19      2.47 o
   8   8   0      404.30      394.11      7.62 o
   1   9   0     5564.74     5493.07     48.85 o
   2   9   0      443.18      457.88      5.06 o
   3   9   0     4608.94     4585.10     34.36 o
   4   9   0        3.89        5.90      1.06 o
   5   9   0       65.86       77.67      2.94 o
   6   9   0       67.47       67.04      2.80 o
   7   9   0       83.98       89.68      3.71 o
   8   9   0        8.47       16.05      2.28 o
   0  10   0      663.24      623.95      7.92 o
   1  10   0      241.45      251.56      3.38 o
   2  10   0     2782.17     2850.93     21.15 o
   3  10   0      661.85      689.52      7.48 o
   4  10   0     1456.94     1477.47     14.91 o
   5  10   0      374.61      376.89      5.92 o
   6  10   0     1198.57     1181.13     12.67 o
   7  10   0      453.91      420.48     10.05 o
   1  11   0     2590.43     2478.46     19.85 o
   2  11   0      518.53      511.05      6.18 o
   3  11   0     2642.84     2591.29     23.68 o
   4  11   0        0.11        1.98      1.11 o
   5  11   0      681.94      704.93      8.90 o
   6  11   0       19.54       18.27      1.99 o
   7  11   0      182.33      187.27      5.14 o
   0  12   0     2456.82     2270.51     25.43 o
   1  12   0      706.03      710.23      6.87 o
   2  12   0     7028.54     6769.73     63.10 o
   3  12   0        9.24       10.11      1.32 o
   4  12   0     1364.24     1403.05     19.54 o
   5  12   0       10.33       13.19      1.64 o
   6  12   0      478.50      501.23      7.69 o
   7  12   0       33.49       38.91      2.97 o
   1  13   0        9.80       13.49      1.27 o
   2  13   0      466.35      430.55      6.78 o
   3  13   0       16.38       14.46      1.48 o
   4  13   0      433.20      425.50      6.41 o
   5  13   0       84.14      100.00      3.36 o
   6  13   0        4.05       36.47      2.61 o
   7  13   0       57.19       62.02      3.28 o
   0  14   0    10550.37    10137.52    169.17 o
   1  14   0       92.23       99.02      3.17 o
   2  14   0     1785.70     1780.85     19.45 o
   3  14   0       64.72       60.41      3.15 o
   4  14   0      465.79      451.16      6.78 o
   5  14   0       22.46       23.99      2.10 o
   6  14   0       26.58       33.42      2.83 o
   1  15   0     1831.80     1812.24     19.76 o
   2  15   0     1282.16     1281.86     15.10 o
   3  15   0      553.12      580.53      8.72 o
   4  15   0       92.02      106.70      5.19 o
   5  15   0      151.47      174.87      5.53 o
   6  15   0       75.69      103.96      4.94 o
   0  16   0     3741.37     3549.69     80.35 o
   1  16   0      145.57      166.25      9.87 o
   2  16   0     3284.33     3140.22     51.83 o
   3  16   0      266.26      269.92      7.57 o
   4  16   0      577.05      569.34     12.02 o
   5  16   0        4.45        5.18      2.43 o
   6  16   0      323.10      313.72      8.88 o
   1  17   0      475.27      490.98     13.20 o
   2  17   0      501.26      498.34     19.03 o
   3  17   0      900.74      928.37     17.43 o
   4  17   0       19.04       21.42      3.39 o
   5  17   0      577.06      570.18     12.42 o
   0  18   0     1764.79     1783.30     47.23 o
   1  18   0        6.82       15.27      3.49 o
   2  18   0      855.85      885.31     28.19 o
   3  18   0       60.86       63.95      7.40 o
   4  18   0      120.73      131.57      6.20 o
   5  18   0       20.70       23.64      3.62 o
   1  19   0       98.68      119.74      7.43 o
   2  19   0        6.88       21.85      5.64 o
   3  19   0      165.79      179.78      8.21 o
   4  19   0       13.59       14.13      3.49 o
   0  20   0      162.29      148.73     11.28 o
   1  20   0        0.00        7.05      4.93 o
   2  20   0      237.73      226.26     13.39 o
   3  20   0        1.49       -0.70      2.71 o
   4  20   0      126.91      134.28      7.48 o
   1  21   0      288.77      301.68     16.21 o
   2  21   0        4.41        7.05      4.93 o
   3  21   0       21.80       38.77      7.75 o
   0  22   0        4.88        1.41      5.64 o
   1  22   0      205.93      207.93     13.39 o
   2  22   0       34.81       28.19      6.34 o
  -7   0   1      115.01      114.12      5.59 o
  -5   0   1     1601.68     1605.59     26.63 o
  -3   0   1       45.55       56.43      1.44 o
  -1   0   1     1265.60     1325.85     27.49 o
   1   0   1     6671.65     6702.70    193.48 o
   3   0   1      473.73      436.97      6.06 o
   5   0   1      365.81      369.47      9.21 o
   7   0   1      933.65      875.76     18.92 o
  -8   1   1      100.69       94.26      7.02 o
  -7   1   1      108.24      130.82      4.25 o
  -6   1   1      377.79      355.01      6.74 o
  -5   1   1       16.42       89.84      2.68 o
  -4   1   1     4252.72     4206.12     30.95 o
  -3   1   1      432.97      486.92      4.21 o
  -2   1   1      823.06      986.46      7.25 o
  -1   1   1        0.72        6.34      1.50 o
   1   1   1        0.08        1.37      0.37 o
   2   1   1      507.40      620.09      7.57 o
   3   1   1       19.28       29.60      1.08 o
   4   1   1      309.05      298.59      3.69 o
   5   1   1       86.67      109.14      5.02 o
   6   1   1      282.37      281.21      6.16 o
   7   1   1       59.45       77.15      4.04 o
   8   1   1      247.70      244.08      6.56 o
  -8   2   1       53.46       60.02      3.59 o
  -7   2   1      111.25      109.35      4.58 o
  -6   2   1      434.81      465.25      7.05 o
  -5   2   1      320.02      305.05      4.95 o
  -4   2   1     2913.15     3001.66     22.66 o
  -3   2   1       83.34       93.59      1.49 o
  -2   2   1     4416.71     4269.48     30.69 o
  -1   2   1     1936.88     2131.71     21.85 o
   0   2   1       46.00       67.70      1.99 o
   1   2   1     6370.29     6644.96     59.18 o
   2   2   1      584.86      628.09      5.82 o
   3   2   1     2107.48     2065.54     20.17 o
   4   2   1      119.15      115.20      2.14 o
   5   2   1      200.66      204.07      3.66 o
   6   2   1      145.86      157.74      4.00 o
   7   2   1      323.71      331.09      7.22 o
   8   2   1      271.76      292.14      7.27 o
  -8   3   1      112.19      116.16      6.37 o
  -7   3   1      182.35      187.60      6.33 o
  -6   3   1      134.53      131.14      4.15 o
  -5   3   1      334.61      343.51      5.37 o
  -4   3   1     1808.76     1671.89     13.48 o
  -3   3   1     2022.77     2140.12     19.51 o
  -2   3   1     1917.27     2053.57     16.47 o
  -1   3   1      253.23      273.76      4.19 o
   0   3   1      722.06      716.39      7.73 o
   1   3   1      819.46      862.10      7.30 o
   2   3   1      177.69      253.65      2.83 o
   3   3   1      105.68      111.31      2.52 o
   4   3   1      106.79      108.06      2.41 o
   5   3   1      166.14      179.18      3.82 o
   6   3   1      511.42      497.20      8.85 o
   7   3   1       62.73       65.27      3.64 o
   8   3   1       25.33       36.25      3.17 o
  -8   4   1       31.32       30.67      2.92 o
  -7   4   1      560.48      538.44      8.26 o
  -6   4   1      167.93      180.51      4.14 o
  -5   4   1       44.37       37.70      1.89 o
  -4   4   1      202.46      225.12      3.00 o
  -3   4   1        8.37       11.34      1.19 o
  -2   4   1       12.74        6.27      0.49 o
  -1   4   1      114.85      125.06      1.85 o
   0   4   1      679.31      744.81      6.38 o
   1   4   1      116.84      125.21      1.92 o
   2   4   1     3948.27     4005.59     29.30 o
   3   4   1     2172.21     2205.14     16.02 o
   4   4   1      372.84      356.65      4.32 o
   5   4   1      587.93      586.73      7.32 o
   6   4   1        0.49       13.72      1.93 o
   7   4   1      262.89      245.31      6.15 o
   8   4   1        7.83        6.66      2.64 o
  -8   5   1       78.07       85.92      3.70 o
  -7   5   1       50.97       49.37      2.75 o
  -6   5   1      168.40      177.60      4.19 o
  -5   5   1     1616.11     1580.34     16.94 o
  -4   5   1      835.70      764.74      7.76 o
  -3   5   1      265.76      284.60      3.25 o
  -2   5   1       57.28       87.96      1.78 o
  -1   5   1      155.54      153.05      2.04 o
   0   5   1     5814.28     5687.00     44.08 o
   1   5   1     1134.60     1145.49      9.21 o
   2   5   1     1756.79     1669.49     12.29 o
   3   5   1      497.69      517.36      4.81 o
   4   5   1      120.92      139.40      2.58 o
   5   5   1      597.38      606.22      7.62 o
   6   5   1      179.23      176.43      6.67 o
   7   5   1     1008.40      955.89     12.78 o
   8   5   1      206.25      198.27      6.85 o
  -8   6   1       75.01       83.02      4.05 o
  -7   6   1       17.81       24.12      2.44 o
  -6   6   1       80.26      107.22      3.34 o
  -5   6   1      255.47      236.43      3.90 o
  -4   6   1      552.73      542.51      6.59 o
  -3   6   1     1600.84     1482.53     12.01 o
  -2   6   1      434.96      481.75      4.93 o
  -1   6   1        5.89        3.70      0.65 o
   0   6   1       47.42       35.87      2.02 o
   1   6   1     4611.15     4830.88     37.89 o
   2   6   1     6986.62     7129.51     51.32 o
   3   6   1      196.83      235.47      2.86 o
   4   6   1      128.12      146.41      3.65 o
   5   6   1       47.58       50.89      2.94 o
   6   6   1       17.13       32.83      2.26 o
   7   6   1      144.09      134.67      4.27 o
   8   6   1       47.73       47.60      3.28 o
  -8   7   1      344.72      325.15      7.29 o
  -7   7   1       28.91       35.01      2.55 o
  -6   7   1      120.28      131.93      3.47 o
  -5   7   1       25.72       14.53      1.41 o
  -4   7   1       86.67       82.70      2.10 o
  -3   7   1      256.38      289.29      3.57 o
  -2   7   1     2270.67     2234.22     18.56 o
  -1   7   1      618.58      631.21      6.23 o
   0   7   1     2762.78     2630.99     19.98 o
   1   7   1      922.13     1132.70      9.46 o
   2   7   1     2108.56     2030.25     14.90 o
   3   7   1     1827.95     2032.36     15.20 o
   4   7   1     1152.67     1087.92     10.61 o
   5   7   1     1196.44     1222.31     13.93 o
   6   7   1       91.69       88.85      3.38 o
   7   7   1       41.48       45.74      2.95 o
   8   7   1      226.78      227.20      5.88 o
  -8   8   1       40.49       66.28      3.80 o
  -7   8   1     1055.60      967.80     12.68 o
  -6   8   1       18.80       34.23      1.97 o
  -5   8   1     1700.57     1632.05     16.20 o
  -4   8   1      819.24      801.42      8.36 o
  -3   8   1     1342.45     1337.29     13.22 o
  -2   8   1      577.46      636.83      6.76 o
  -1   8   1      718.26      734.83      7.18 o
   0   8   1       46.86       30.63      1.23 o
   1   8   1     4839.66     4994.53     39.30 o
   2   8   1     2777.86     2891.05     20.74 o
   3   8   1     3751.15     3927.85     28.02 o
   4   8   1       28.20       71.27      2.29 o
   5   8   1     1105.75     1094.82     11.22 o
   6   8   1      105.77      119.65      3.87 o
   7   8   1      272.69      271.88      6.11 o
   8   8   1       17.91       21.24      2.59 o
  -8   9   1      250.86      244.93      6.94 o
  -7   9   1       26.92       41.02      2.71 o
  -6   9   1       70.95       75.86      2.78 o
  -5   9   1      455.87      445.88      6.57 o
  -4   9   1      108.94      110.01      2.61 o
  -3   9   1       11.41       23.01      1.52 o
  -2   9   1     5296.37     5150.80     41.00 o
  -1   9   1        5.07        8.91      0.80 o
   0   9   1       73.86       53.33      1.64 o
   1   9   1       94.96      114.09      2.12 o
   2   9   1      127.23      127.37      2.02 o
   3   9   1     1637.08     1688.61     13.19 o
   4   9   1      831.17      787.74      9.14 o
   5   9   1      256.23      238.58      4.57 o
   6   9   1       98.48       97.13      3.39 o
   7   9   1      425.85      389.69      9.01 o
   8   9   1      173.25      185.70      5.41 o
  -8  10   1        0.28        7.73      2.11 o
  -7  10   1      111.21      132.73      4.25 o
  -6  10   1        1.03       10.27      1.56 o
  -5  10   1      338.53      330.62      5.35 o
  -4  10   1        0.42        5.09      1.11 o
  -3  10   1     1550.89     1521.78     16.50 o
  -2  10   1      770.47      759.60      7.86 o
  -1  10   1     1030.15      953.44      8.64 o
   0  10   1      650.31      643.29      6.29 o
   1  10   1     1191.25     1151.27     10.68 o
   2  10   1        7.67       12.99      1.07 o
   3  10   1      739.36      682.64      7.83 o
   4  10   1      169.34      185.60      3.79 o
   5  10   1      241.91      230.90      4.60 o
   6  10   1      109.79      120.42      3.72 o
   7  10   1      145.73      155.74      4.82 o
  -7  11   1       52.97       55.27      2.84 o
  -6  11   1      552.10      530.50      7.75 o
  -5  11   1       19.19       23.58      1.85 o
  -4  11   1      250.88      243.91      4.40 o
  -3  11   1       24.41       37.09      2.36 o
  -2  11   1     1828.79     1724.00     15.47 o
  -1  11   1      161.98      168.78      2.82 o
   0  11   1      288.19      253.90      3.49 o
   1  11   1        0.60        2.20      0.84 o
   2  11   1     1372.56     1356.90     12.76 o
   3  11   1      862.06      858.10      8.28 o
   4  11   1      428.72      404.41      7.17 o
   5  11   1        1.58        5.36      1.41 o
   6  11   1      122.85      116.78      3.67 o
   7  11   1       14.78       17.87      2.39 o
  -7  12   1      249.16      228.28      6.37 o
  -6  12   1      296.98      319.66      6.51 o
  -5  12   1       73.23       69.40      3.52 o
  -4  12   1      538.47      572.88      7.51 o
  -3  12   1     2232.83     2208.35     25.72 o
  -2  12   1       29.67       39.02      2.18 o
  -1  12   1     1499.73     1499.86     13.83 o
   0  12   1      231.93      207.36      3.24 o
   1  12   1        6.29       14.11      1.13 o
   2  12   1       11.58       30.41      1.68 o
   3  12   1      291.98      291.62      4.48 o
   4  12   1       23.57       28.15      1.90 o
   5  12   1      467.78      463.56      7.03 o
   6  12   1        3.01        9.14      2.00 o
   7  12   1      110.40      114.35      4.22 o
  -7  13   1       31.72       38.23      2.61 o
  -6  13   1      247.82      247.78      5.30 o
  -5  13   1       33.03       39.28      2.32 o
  -4  13   1      100.16      102.26      3.09 o
  -3  13   1       21.56       20.97      3.10 o
  -2  13   1       77.04       80.06      2.91 o
  -1  13   1      531.42      516.26      6.77 o
   0  13   1       43.13       54.53      1.92 o
   1  13   1       35.85       36.28      1.87 o
   2  13   1     3858.72     3850.45     34.42 o
   3  13   1       29.27       28.60      1.85 o
   4  13   1     1947.97     1887.80     18.82 o
   5  13   1       18.05       30.02      2.21 o
   6  13   1      871.31      867.48     14.06 o
   7  13   1        6.21       11.79      2.43 o
  -7  14   1       82.75       95.50      3.93 o
  -6  14   1      454.79      462.53      7.40 o
  -5  14   1       24.18       27.41      2.14 o
  -4  14   1      230.08      241.48      4.68 o
  -3  14   1     1228.93     1221.40     16.20 o
  -2  14   1        5.47       11.02      1.54 o
  -1  14   1     1522.94     1514.81     15.36 o
   0  14   1      932.09      914.39     12.28 o
   1  14   1      405.33      390.22      5.79 o
   2  14   1      416.93      422.10      6.15 o
   3  14   1       44.33       43.77      2.86 o
   4  14   1        5.29        7.16      1.97 o
   5  14   1       53.27       51.43      3.50 o
   6  14   1       21.70       26.80      3.04 o
  -6  15   1      940.52      923.91     17.24 o
  -5  15   1       29.31       36.14      3.40 o
  -4  15   1      402.08      388.74      6.83 o
  -3  15   1       12.68       10.69      2.28 o
  -2  15   1      636.90      641.53     11.91 o
  -1  15   1     1000.00     1005.27     14.24 o
   0  15   1       21.41       35.23      3.66 o
   1  15   1      121.02      113.03      5.21 o
   2  15   1      316.92      345.42      6.39 o
   3  15   1        0.17        6.08      2.24 o
   4  15   1      236.41      236.78      8.34 o
   5  15   1      101.63      113.34      4.90 o
   6  15   1      165.84      176.07      6.03 o
  -6  16   1      160.98      177.17      6.59 o
  -5  16   1      282.98      280.37     11.92 o
  -4  16   1      209.39      205.67      6.94 o
  -3  16   1      584.58      582.33     14.65 o
  -2  16   1      337.43      334.20      8.23 o
  -1  16   1      619.26      621.45     10.43 o
   0  16   1      188.32      182.29      5.79 o
   1  16   1     1267.54     1225.80     19.22 o
   2  16   1      100.48      109.15      4.85 o
   3  16   1       32.67       35.11      5.70 o
   4  16   1      359.29      349.97      7.81 o
   5  16   1      243.09      239.74      8.37 o
   6  16   1      156.94      146.51      5.80 o
  -5  17   1       46.86       54.14      5.68 o
  -4  17   1      355.63      354.45      9.31 o
  -3  17   1       34.12       43.26      4.72 o
  -2  17   1     1913.84     1919.90     34.62 o
  -1  17   1       40.46       50.26      4.72 o
   0  17   1      807.83      798.20     19.38 o
   1  17   1        7.41       12.20      3.21 o
   2  17   1     1338.96     1309.64     36.65 o
   3  17   1        5.20       10.22      2.99 o
   4  17   1      779.92      770.60     27.12 o
   5  17   1       50.75       69.95      7.85 o
  -5  18   1      722.43      727.26     14.72 o
  -4  18   1        0.10        1.54      2.28 o
  -3  18   1      693.02      708.21     17.65 o
  -2  18   1        0.47       10.57      4.23 o
  -1  18   1      546.80      538.52     20.44 o
   0  18   1      123.13      129.15      8.11 o
   1  18   1     1382.44     1366.02     27.41 o
   2  18   1       10.81        6.34      4.23 o
   3  18   1       96.90       89.03      9.16 o
   4  18   1      142.84      160.00      7.71 o
   5  18   1      339.58      329.83      9.61 o
  -4  19   1      170.57      169.51      6.64 o
  -3  19   1       87.81       71.19      8.46 o
  -2  19   1      476.33      484.95     19.03 o
  -1  19   1       36.87       39.47      6.34 o
   0  19   1      448.53      457.14     13.46 o
   1  19   1       47.22       47.55      5.22 o
   2  19   1      459.40      439.83     19.03 o
   3  19   1       74.96       77.78      8.46 o
   4  19   1      223.82      236.20     13.39 o
  -4  20   1       42.84       38.57      4.98 o
  -3  20   1      178.73      159.30     11.28 o
  -2  20   1      108.32      122.65      9.87 o
  -1  20   1      391.79      372.17     16.92 o
   0  20   1        7.09       17.70      3.99 o
   1  20   1     1567.10     1568.10     36.30 o
   2  20   1       47.89       39.47      7.05 o
   3  20   1     1239.60     1254.66     37.36 o
   4  20   1      169.81      174.67      8.71 o
  -3  21   1      318.82      310.27     16.21 o
  -2  21   1      215.08      202.30     12.69 o
  -1  21   1       18.60       33.83      7.05 o
   0  21   1      394.14      389.08     18.33 o
   1  21   1      265.44      306.62     16.21 o
   2  21   1       42.58       35.95      7.05 o
   3  21   1      229.77      261.50     15.51 o
  -2  22   1       30.57       25.38      6.34 o
  -1  22   1        2.52        1.41      4.23 o
   0  22   1        0.82        2.82      4.93 o
   1  22   1       14.24       13.39      6.34 o
   2  22   1       74.93       81.76      9.87 o
  -8   0   2      966.87      914.68     18.95 o
  -6   0   2     2097.21     2193.79     35.79 o
  -4   0   2    14559.06    14697.67    120.40 o
  -2   0   2       58.61       31.72      2.82 o
   0   0   2      518.19      489.18      7.97 o
   2   0   2      472.60      448.37      6.92 o
   4   0   2       33.09       23.66      1.47 o
   6   0   2     1761.99     1684.87     29.89 o
   8   0   2      840.86      780.71     18.65 o
  -8   1   2      205.71      213.12      5.48 o
  -7   1   2      403.83      409.46      7.54 o
  -6   1   2     1845.84     1904.06     19.82 o
  -5   1   2     1610.87     1545.62     13.93 o
  -4   1   2    16261.49    17114.46    114.24 o
  -3   1   2      554.29      430.50      4.26 o
  -2   1   2    58787.17    48958.27    345.63 o
  -1   1   2    10745.77    10271.26    205.12 o
   0   1   2    10806.92     9224.39    578.19 o
   1   1   2     4884.70     4647.33     35.42 o
   2   1   2      155.46      183.55      2.50 o
   3   1   2     2698.75     2756.32     24.07 o
   4   1   2      239.53      276.81      3.42 o
   5   1   2      378.87      353.53      6.70 o
   6   1   2      243.93      292.99      7.83 o
   7   1   2      443.11      424.41      8.63 o
   8   1   2       54.48       61.39      4.00 o
  -8   2   2       39.40       40.06      2.90 o
  -7   2   2       94.76       93.57      3.70 o
  -6   2   2        7.99       20.89      3.66 o
  -5   2   2      217.06      215.74      3.32 o
  -4   2   2     2133.81     2105.45     15.27 o
  -3   2   2      608.27      676.65      4.97 o
  -2   2   2      445.50      475.47      5.94 o
  -1   2   2       24.35       24.07      1.51 o
   0   2   2     5635.86     5523.60     92.31 o
   1   2   2     4511.62     4649.53     35.54 o
   2   2   2      671.91      733.83      6.85 o
   3   2   2       93.09      115.37      2.10 o
   4   2   2        3.58        6.10      0.73 o
   5   2   2      213.35      194.80      4.05 o
   6   2   2      509.40      495.90     10.03 o
   7   2   2      194.41      208.19      5.88 o
   8   2   2      154.22      153.08      5.35 o
  -8   3   2      145.82      114.98      7.12 o
  -7   3   2      336.70      347.33      6.08 o
  -6   3   2      992.53      922.98     10.29 o
  -5   3   2     1838.33     1849.47     14.95 o
  -4   3   2      115.86      129.24      1.95 o
  -3   3   2      482.54      397.69      3.62 o
  -2   3   2     2320.54     2199.69     20.78 o
  -1   3   2       43.32       24.15      1.22 o
   0   3   2     4775.40     4863.96     78.32 o
   1   3   2     3120.39     3096.87     24.05 o
   2   3   2      414.98      404.22      4.33 o
   3   3   2     4494.55     4381.39     30.61 o
   4   3   2       26.12       30.59      1.45 o
   5   3   2      295.38      275.67      4.57 o
   6   3   2      270.61      272.08      6.07 o
   7   3   2      459.80      464.90     12.22 o
   8   3   2      424.92      388.74     10.38 o
  -8   4   2      361.63      387.46      8.40 o
  -7   4   2       14.56       13.74      1.64 o
  -6   4   2      609.95      590.49      7.46 o
  -5   4   2       18.54       17.24      1.29 o
  -4   4   2     1550.69     1486.58     10.77 o
  -3   4   2      722.31      782.96      7.28 o
  -2   4   2     4708.01     4620.05     38.73 o
  -1   4   2     2338.38     2578.17     30.52 o
   0   4   2    14896.29    13822.38    333.11 o
   1   4   2       32.27       43.59      1.24 o
   2   4   2     2470.65     2493.63     18.89 o
   3   4   2      746.15      800.54      6.97 o
   4   4   2     2264.38     2204.31     18.91 o
   5   4   2        0.18        2.83      1.05 o
   6   4   2     1266.23     1230.50     14.81 o
   7   4   2       16.17       23.34      2.32 o
   8   4   2      411.00      401.46     15.21 o
  -8   5   2       38.52       44.61      3.22 o
  -7   5   2       90.65       82.13      3.10 o
  -6   5   2       89.50       76.59      4.12 o
  -5   5   2      169.71      168.60      2.77 o
  -4   5   2       24.39       21.75      1.14 o
  -3   5   2     1694.67     1577.21     13.29 o
  -2   5   2      103.56      103.89      1.89 o
  -1   5   2     2882.48     2797.12     26.27 o
   0   5   2     3156.51     3156.13     26.36 o
   1   5   2     6211.01     5994.62     40.62 o
   2   5   2        1.43        5.59      1.13 o
   3   5   2     4838.56     4842.79     35.87 o
   4   5   2     1695.36     1656.14     13.95 o
   5   5   2     1160.88     1206.47     13.67 o
   6   5   2       37.91       37.35      2.58 o
   7   5   2     1157.90     1163.44     14.93 o
   8   5   2        7.60       17.76      2.86 o
  -8   6   2      767.71      731.76     12.92 o
  -7   6   2       36.03       54.92      3.31 o
  -6   6   2     1597.50     1557.92     17.08 o
  -5   6   2      514.37      498.85      5.97 o
  -4   6   2     1372.79     1321.33     11.80 o
  -3   6   2      298.24      305.00      3.59 o
  -2   6   2      851.05      801.78      7.44 o
  -1   6   2     2035.37     2156.87     17.60 o
   0   6   2     1796.13     1613.19     14.50 o
   1   6   2     2308.12     2418.23     19.32 o
   2   6   2     2790.29     2671.31     20.27 o
   3   6   2      534.40      554.87      5.42 o
   4   6   2     2925.23     2806.88     23.70 o
   5   6   2       39.57       61.75      2.56 o
   6   6   2      641.59      635.80      9.44 o
   7   6   2        2.17       18.62      2.32 o
   8   6   2      201.24      195.65      6.09 o
  -8   7   2       89.14      101.23      6.75 o
  -7   7   2      257.77      259.74      6.31 o
  -6   7   2        3.04        2.35      1.17 o
  -5   7   2      233.14      236.70      3.79 o
  -4   7   2        2.46       10.81      0.91 o
  -3   7   2     2090.55     2087.13     17.52 o
  -2   7   2       30.45       34.02      1.29 o
  -1   7   2     9468.21     9365.06     78.31 o
   0   7   2     3730.45     3886.20     28.82 o
   1   7   2     1783.93     1671.85     11.81 o
   2   7   2      261.70      276.16      3.14 o
   3   7   2      482.22      424.09      4.22 o
   4   7   2     1895.72     1859.53     18.02 o
   5   7   2      273.85      280.28      4.64 o
   6   7   2       30.26       29.76      2.43 o
   7   7   2      168.93      174.74      4.90 o
   8   7   2      115.02      127.25      4.85 o
  -8   8   2      218.91      203.68      6.85 o
  -7   8   2       67.48      107.78      3.78 o
  -6   8   2      325.33      324.88      5.00 o
  -5   8   2      292.11      283.81      4.33 o
  -4   8   2      867.31      849.55     10.14 o
  -3   8   2      631.02      646.81      6.30 o
  -2   8   2     1301.62     1308.88     11.71 o
  -1   8   2      777.06      830.15      7.89 o
   0   8   2      429.32      378.90      4.77 o
   1   8   2      631.19      671.69      5.95 o
   2   8   2     2020.55     2002.24     14.97 o
   3   8   2      134.88      163.31      2.52 o
   4   8   2      875.61      902.84     10.20 o
   5   8   2       12.49       21.97      1.86 o
   6   8   2      177.78      191.88      4.84 o
   7   8   2        1.17        0.17      1.72 o
   8   8   2       98.09      110.32      4.73 o
  -8   9   2        0.00        8.05      2.33 o
  -7   9   2     2441.13     2317.36     22.82 o
  -6   9   2       29.42       30.54      1.90 o
  -5   9   2     1067.28     1078.61     11.72 o
  -4   9   2      299.50      304.87      4.38 o
  -3   9   2      944.82      950.51      9.99 o
  -2   9   2        3.69       19.29      1.20 o
  -1   9   2     1745.90     1687.09     14.70 o
   0   9   2     1252.79     1389.45     11.53 o
   1   9   2      140.04      176.99      2.67 o
   2   9   2       55.71       50.36      2.11 o
   3   9   2        3.36       14.97      1.02 o
   4   9   2      726.65      707.81      8.52 o
   5   9   2      217.46      234.39      5.09 o
   6   9   2      176.27      173.64      4.33 o
   7   9   2       40.46       45.03      3.19 o
  -8  10   2       69.64       70.23      4.29 o
  -7  10   2      226.46      268.77      5.28 o
  -6  10   2      257.84      272.34      5.07 o
  -5  10   2       98.28      116.24      3.07 o
  -4  10   2      180.09      183.55      3.65 o
  -3  10   2      152.94      165.93      3.24 o
  -2  10   2     1048.85     1063.12     10.18 o
  -1  10   2      229.80      222.27      3.27 o
   0  10   2       86.70       83.58      2.34 o
   1  10   2      428.68      403.08      4.59 o
   2  10   2      799.49      814.79      6.93 o
   3  10   2      164.03      147.85      2.69 o
   4  10   2      802.04      813.00      9.52 o
   5  10   2       33.05       53.55      2.89 o
   6  10   2      100.70       99.22      3.60 o
   7  10   2        2.99       15.24      2.30 o
  -7  11   2      274.92      285.75      5.17 o
  -6  11   2      676.38      688.34      9.25 o
  -5  11   2      197.63      199.45      4.13 o
  -4  11   2     1589.71     1554.12     17.13 o
  -3  11   2     2179.85     2177.53     22.37 o
  -2  11   2        0.78       12.98      1.16 o
  -1  11   2     2292.15     2244.90     19.31 o
   0  11   2       79.76       62.06      1.72 o
   1  11   2     1141.82     1096.16      9.90 o
   2  11   2      521.60      550.75      5.87 o
   3  11   2      660.35      691.37      7.71 o
   4  11   2        0.01        4.69      1.25 o
   5  11   2      908.56      929.68     12.33 o
   6  11   2        2.14        5.23      1.59 o
   7  11   2      177.95      172.04      5.27 o
  -7  12   2       63.72       63.99      3.59 o
  -6  12   2      933.09      903.20     11.03 o
  -5  12   2      746.26      719.99      9.15 o
  -4  12   2       20.02       24.64      2.06 o
  -3  12   2       21.24       31.89      2.36 o
  -2  12   2     1732.21     1753.03     17.05 o
  -1  12   2      143.28      129.72      2.68 o
   0  12   2     1227.06     1224.45     10.95 o
   1  12   2        6.35        9.78      1.09 o
   2  12   2     1254.95     1267.29     11.14 o
   3  12   2      351.21      328.67      4.84 o
   4  12   2     1850.10     1869.86     18.63 o
   5  12   2       84.95       98.94      4.41 o
   6  12   2      165.32      170.22      4.52 o
   7  12   2      164.90      168.51      6.10 o
  -7  13   2      183.39      193.06      4.47 o
  -6  13   2     1066.81     1065.09     12.56 o
  -5  13   2      303.95      297.30      5.34 o
  -4  13   2     1797.85     1875.72     20.41 o
  -3  13   2     1399.46     1441.53     18.22 o
  -2  13   2     2610.64     2593.00     26.39 o
  -1  13   2       19.75       24.29      1.60 o
   0  13   2     1033.10     1014.21     10.95 o
   1  13   2      581.73      583.31      7.66 o
   2  13   2       23.79       27.66      1.64 o
   3  13   2      614.97      640.51      8.30 o
   4  13   2       48.09       59.52      3.50 o
   5  13   2      933.73      940.52     14.52 o
   6  13   2       13.29       15.17      2.55 o
   7  13   2      259.95      269.33      7.57 o
  -7  14   2      122.59      127.06      4.70 o
  -6  14   2       32.30       34.17      2.65 o
  -5  14   2      471.41      498.29      8.67 o
  -4  14   2      267.73      251.45      5.95 o
  -3  14   2      976.86      984.35     15.98 o
  -2  14   2     2509.64     2434.33     38.25 o
  -1  14   2      272.26      260.62      5.81 o
   0  14   2     3893.31     3770.15     41.76 o
   1  14   2      436.25      427.86      9.14 o
   2  14   2     1461.07     1400.19     14.86 o
   3  14   2      125.97      118.99      4.88 o
   4  14   2      394.65      386.81      8.09 o
   5  14   2       10.09        9.68      2.27 o
   6  14   2        2.68       11.23      2.55 o
  -6  15   2      561.13      553.76      9.23 o
  -5  15   2      703.71      681.95     10.11 o
  -4  15   2     4153.08     4019.46     44.83 o
  -3  15   2      557.35      562.36     12.10 o
  -2  15   2     7790.66     7612.38     99.15 o
  -1  15   2       83.72       88.71      3.76 o
   0  15   2     1747.61     1711.66     27.06 o
   1  15   2      128.81      135.72      8.71 o
   2  15   2      617.16      615.54     12.07 o
   3  15   2      405.91      442.58      8.71 o
   4  15   2        8.58        7.97      2.27 o
   5  15   2     1153.59     1188.67     17.60 o
   6  15   2      250.63      251.09      7.19 o
  -6  16   2      653.42      656.53     14.03 o
  -5  16   2       39.05       52.96      3.29 o
  -4  16   2      915.83      939.18     15.87 o
  -3  16   2        7.15       12.84      2.69 o
  -2  16   2     1590.21     1574.53     23.44 o
  -1  16   2       18.97       22.47      2.43 o
   0  16   2      768.06      767.29     14.22 o
   1  16   2      308.43      289.05      7.59 o
   2  16   2      716.87      730.33     11.79 o
   3  16   2      248.27      235.96      7.05 o
   4  16   2      139.39      144.05      5.19 o
   5  16   2        1.74        3.36      2.27 o
   6  16   2      297.72      310.22      9.20 o
  -6  17   2      114.04      116.30     10.57 o
  -5  17   2      156.12      152.07     10.26 o
  -4  17   2        9.95       25.83      3.20 o
  -3  17   2      377.06      374.21     19.74 o
  -2  17   2       53.90       53.64      3.88 o
  -1  17   2      383.33      402.21     11.21 o
   0  17   2       23.89       23.85      3.29 o
   1  17   2      439.08      439.08     13.14 o
   2  17   2      224.03      227.22      7.05 o
   3  17   2       31.92       64.13      8.48 o
   4  17   2      106.86      114.61      5.77 o
   5  17   2      573.08      580.49     12.92 o
  -5  18   2        0.08        2.69      3.52 o
  -4  18   2      437.89      457.73     10.73 o
  -3  18   2        0.50        4.58      4.58 o
  -2  18   2       41.90       54.85      9.16 o
  -1  18   2      105.18      109.25      8.46 o
   0  18   2        2.61        2.31      2.71 o
   1  18   2       58.58       68.53      9.52 o
   2  18   2      251.27      284.76     14.80 o
   3  18   2      240.27      243.60     13.74 o
   4  18   2       18.69       21.24      3.99 o
   5  18   2       46.59       46.45      5.22 o
  -4  19   2       27.11       34.71      4.69 o
  -3  19   2      595.27      613.34     17.97 o
  -2  19   2        1.46        4.93      4.23 o
  -1  19   2      620.31      633.67     22.56 o
   0  19   2       34.54       27.45      4.49 o
   1  19   2     1016.96     1036.98     22.93 o
   2  19   2      155.49      143.79     10.57 o
   3  19   2        3.12        4.23      4.23 o
   4  19   2      135.38      158.59     11.28 o
  -4  20   2      111.67      112.48      6.08 o
  -3  20   2       85.80       84.58      9.16 o
  -2  20   2       76.02       71.90      8.46 o
  -1  20   2        3.76       18.33      5.64 o
   0  20   2       99.57       98.68     10.57 o
   1  20   2      360.18      408.30     31.37 o
   2  20   2      117.29      125.47     10.57 o
   3  20   2        0.26       -2.11      4.23 o
  -3  21   2      130.42      110.66     10.57 o
  -2  21   2        2.27        2.82      4.23 o
  -1  21   2        3.07        0.00      4.23 o
   0  21   2        4.95       15.51      5.64 o
   1  21   2      716.81      672.36     31.72 o
   2  21   2       55.80       75.42      9.87 o
   3  21   2      289.03      315.07     16.92 o
  -2  22   2      175.18      179.04     11.98 o
  -1  22   2       37.63       35.24      7.75 o
   0  22   2      368.77      398.25     19.03 o
   1  22   2       52.73       62.71      7.40 o
  -7   0   3       20.69       16.92      4.93 o
  -5   0   3      758.97      742.12      8.60 o
  -3   0   3     6120.90     6537.40     64.98 o
  -1   0   3    11840.54    11843.37    314.72 o
   1   0   3     2151.12     2478.26     36.63 o
   3   0   3     1000.26      947.91     23.26 o
   5   0   3      280.18      260.27      8.21 o
   7   0   3      961.13      911.72     20.18 o
  -8   1   3     2009.99     1949.85     36.38 o
  -7   1   3      132.43      117.12      4.44 o
  -6   1   3     4067.24     3916.40     40.41 o
  -5   1   3       16.37       30.27      1.01 o
  -4   1   3     6886.82     6652.11     66.55 o
  -3   1   3       57.98       68.68      1.30 o
  -2   1   3       30.90       19.50      1.17 o
  -1   1   3       33.74       45.30      1.32 o
   0   1   3     1589.35     1512.18     18.31 o
   1   1   3        4.19        5.80      0.58 o
   2   1   3    11324.25    10554.07     86.26 o
   3   1   3      677.97      699.99      7.11 o
   4   1   3     3218.22     3232.43     28.77 o
   5   1   3      116.43      107.18      4.33 o
   6   1   3     2463.61     2477.57     48.84 o
   7   1   3        2.04       21.97      2.95 o
   8   1   3       91.29       86.81      4.75 o
  -8   2   3       82.14       82.18      4.32 o
  -7   2   3       13.28       20.11      2.48 o
  -6   2   3      789.06      781.10     10.04 o
  -5   2   3     1584.59     1569.66     12.79 o
  -4   2   3     5005.99     5228.03     34.00 o
  -3   2   3     3594.69     3816.09     26.14 o
  -2   2   3     8882.01     8694.17     77.98 o
  -1   2   3     7471.71     7752.01     77.62 o
   0   2   3      862.10      911.24     10.02 o
   1   2   3     1502.95     1625.25     13.27 o
   2   2   3     1740.02     1884.59     14.61 o
   3   2   3     1258.13     1283.49     11.60 o
   4   2   3        5.02        8.26      0.88 o
   5   2   3       37.82       45.60      2.45 o
   6   2   3      437.94      419.79      9.49 o
   7   2   3      560.56      545.90     11.79 o
   8   2   3      303.82      277.69     10.63 o
  -8   3   3        7.35       29.39      2.32 o
  -7   3   3       70.06       58.42      3.11 o
  -6   3   3      256.05      268.48      5.01 o
  -5   3   3        2.70       30.48      1.39 o
  -4   3   3       37.77       20.92      1.21 o
  -3   3   3      997.95     1114.22      9.46 o
  -2   3   3        8.76        7.72      0.57 o
  -1   3   3     2330.87     2529.88     23.26 o
   0   3   3       96.57      110.89      2.02 o
   1   3   3       49.28       62.83      1.53 o
   2   3   3     4105.36     4088.74     29.99 o
   3   3   3      482.41      507.61      5.70 o
   4   3   3      102.72       81.56      2.62 o
   5   3   3      213.89      196.25      3.86 o
   6   3   3      287.54      287.45      5.86 o
   7   3   3       34.77       33.03      3.51 o
   8   3   3      208.69      214.61      7.57 o
  -8   4   3       17.05       30.69      2.19 o
  -7   4   3       69.16       71.87      2.55 o
  -6   4   3        4.91        1.46      1.17 o
  -5   4   3     1701.06     1649.80     18.52 o
  -4   4   3      149.93      185.63      2.90 o
  -3   4   3      233.28      206.84      2.58 o
  -2   4   3      694.62      644.77      7.71 o
  -1   4   3     3432.35     3687.24     37.36 o
   0   4   3      256.01      256.64      4.60 o
   1   4   3     1704.15     1735.51     14.26 o
   2   4   3     3044.87     3373.21     26.86 o
   3   4   3      678.86      662.06      6.92 o
   4   4   3       32.77       44.95      1.85 o
   5   4   3      319.99      306.53      5.06 o
   6   4   3       41.61       68.65      7.13 o
   7   4   3      246.14      260.00      7.12 o
   8   4   3       39.77       49.34      3.81 o
  -8   5   3      316.25      294.73      6.65 o
  -7   5   3      114.68      101.20      3.04 o
  -6   5   3       91.86       94.66      3.16 o
  -5   5   3       16.30       19.10      1.16 o
  -4   5   3     1438.34     1451.35     11.07 o
  -3   5   3     1868.80     1931.29     19.12 o
  -2   5   3     2793.75     2728.04     25.45 o
  -1   5   3     2275.57     2461.33     29.42 o
   0   5   3       52.61       33.13      1.36 o
   1   5   3     1637.95     1796.00     14.79 o
   2   5   3     1243.66     1267.99     11.25 o
   3   5   3      616.40      627.22      6.31 o
   4   5   3      675.76      661.46      6.93 o
   5   5   3       79.10       70.78      2.66 o
   6   5   3      706.18      665.50      9.83 o
   7   5   3        0.87        1.54      1.74 o
   8   5   3      355.16      340.21      8.43 o
  -8   6   3       35.42       45.30      2.56 o
  -7   6   3      610.78      593.95      7.86 o
  -6   6   3        2.28       11.32      1.58 o
  -5   6   3      764.18      734.45      9.59 o
  -4   6   3     1075.25     1069.40     22.93 o
  -3   6   3      320.15      316.26      4.05 o
  -2   6   3     1037.49     1079.82     10.26 o
  -1   6   3     7660.23     8076.96     81.41 o
   0   6   3     3502.12     3669.18     34.09 o
   1   6   3    12623.16    12669.22    108.38 o
   2   6   3      161.22      162.23      5.32 o
   3   6   3     7118.88     7328.72     53.52 o
   4   6   3      102.07      133.09      2.72 o
   5   6   3     1980.47     1988.67     19.51 o
   6   6   3       27.43       52.26      3.01 o
   7   6   3      364.91      355.79      7.24 o
   8   6   3       45.80       49.70      3.91 o
  -8   7   3      125.06      126.46      3.65 o
  -7   7   3       44.88       46.45      2.33 o
  -6   7   3      578.81      584.50     13.43 o
  -5   7   3       75.50       83.59      2.32 o
  -4   7   3      972.86      917.71      8.71 o
  -3   7   3     1319.65     1483.53     12.95 o
  -2   7   3     3413.87     3250.54     28.17 o
  -1   7   3     9772.96    10261.18     92.36 o
   0   7   3     2745.30     2660.14     25.52 o
   1   7   3     1700.09     1960.16     15.39 o
   2   7   3       53.99       43.26      1.55 o
   3   7   3       19.58       37.48      1.58 o
   4   7   3      296.10      296.23      4.86 o
   5   7   3       27.06       38.31      2.31 o
   6   7   3      342.25      333.81      6.60 o
   7   7   3       81.61       88.06      4.14 o
   8   7   3      170.79      172.49      5.42 o
  -8   8   3        0.10        7.44      1.58 o
  -7   8   3      734.73      736.52      9.94 o
  -6   8   3        5.35       27.79      2.15 o
  -5   8   3      587.24      584.29      8.36 o
  -4   8   3       51.73       52.01      1.97 o
  -3   8   3      929.65      891.24      8.53 o
  -2   8   3     2152.43     2222.69     17.39 o
  -1   8   3      247.47      345.51      4.04 o
   0   8   3      694.73      773.00      8.24 o
   1   8   3     1417.81     1721.29     13.61 o
   2   8   3       10.00       19.95      1.57 o
   3   8   3      187.88      137.99      2.42 o
   4   8   3      117.60      142.97      3.61 o
   5   8   3      428.66      412.97      6.55 o
   6   8   3       41.23       46.07      2.94 o
   7   8   3      295.87      299.24      6.72 o
  -8   9   3       82.82       88.96      3.55 o
  -7   9   3       26.39       41.66      3.76 o
  -6   9   3      734.82      736.45      9.37 o
  -5   9   3        0.01        2.45      0.98 o
  -4   9   3      212.09      196.70      4.05 o
  -3   9   3      258.38      291.58      3.94 o
  -2   9   3     3407.55     3350.38     25.58 o
  -1   9   3     2358.24     2525.93     21.08 o
   0   9   3     9057.19     9072.86     65.87 o
   1   9   3     2317.22     2518.26     17.50 o
   2   9   3      737.06      746.10      6.39 o
   3   9   3      836.59      837.32      8.21 o
   4   9   3      466.82      479.96      7.39 o
   5   9   3       17.71       27.97      2.57 o
   6   9   3       99.02      113.85      4.11 o
   7   9   3      212.52      240.67      6.31 o
  -8  10   3       26.10       26.74      2.16 o
  -7  10   3     1441.86     1385.34     17.05 o
  -6  10   3      126.36      150.93      4.31 o
  -5  10   3      736.47      722.27      8.68 o
  -4  10   3      285.20      270.74      5.42 o
  -3  10   3     1416.36     1386.81     13.83 o
  -2  10   3      162.09      177.59      3.02 o
  -1  10   3      786.21      784.96      7.92 o
   0  10   3      111.33      110.64      2.00 o
   1  10   3      545.68      559.11      5.07 o
   2  10   3     1020.12     1059.48      8.57 o
   3  10   3     1482.52     1452.98     13.56 o
   4  10   3        4.67       15.46      1.78 o
   5  10   3     1586.84     1582.25     18.25 o
   6  10   3      140.07      135.21      4.81 o
   7  10   3      105.62      118.00      4.67 o
  -7  11   3       64.12       76.94      3.52 o
  -6  11   3     1618.59     1614.91     16.73 o
  -5  11   3       10.29       13.02      1.53 o
  -4  11   3     1174.49     1199.61     15.56 o
  -3  11   3      206.36      206.99      4.04 o
  -2  11   3     3065.35     3043.80     25.47 o
  -1  11   3     2761.01     2772.35     23.36 o
   0  11   3     1991.94     2068.27     16.81 o
   1  11   3      892.60      887.14      7.37 o
   2  11   3      844.45      842.98      7.61 o
   3  11   3      191.49      183.29      3.40 o
   4  11   3     1648.56     1688.24     18.81 o
   5  11   3      225.62      236.91      5.43 o
   6  11   3      260.99      263.98      6.04 o
   7  11   3       85.49       89.52      5.03 o
  -7  12   3      263.09      273.43      5.78 o
  -6  12   3     1177.07     1133.69     14.78 o
  -5  12   3       30.64       34.48      2.15 o
  -4  12   3     2070.83     2032.67     24.11 o
  -3  12   3       77.84       83.24      2.80 o
  -2  12   3      881.45      847.03     10.30 o
  -1  12   3     1286.14     1249.93     14.42 o
   0  12   3        0.58        2.71      1.08 o
   1  12   3     1823.45     1823.26     16.59 o
   2  12   3       85.62      100.70      2.90 o
   3  12   3      250.96      261.35      6.43 o
   4  12   3       33.93       45.21      3.97 o
   5  12   3     1059.76     1043.01     15.49 o
   6  12   3      693.59      674.00     13.31 o
   7  12   3      129.17      121.16      6.51 o
  -7  13   3       23.04       46.40      3.23 o
  -6  13   3        2.63       15.01      2.03 o
  -5  13   3       17.58       28.13      2.29 o
  -4  13   3      365.67      395.31      8.89 o
  -3  13   3      149.47      149.89      4.97 o
  -2  13   3     2545.45     2472.54     28.63 o
  -1  13   3       50.87       58.40      2.70 o
   0  13   3      707.89      650.90     11.60 o
   1  13   3      989.85      938.79     10.78 o
   2  13   3      302.13      327.37      5.50 o
   3  13   3      190.12      194.71      5.13 o
   4  13   3      397.20      452.03      8.88 o
   5  13   3       93.21      115.07      6.16 o
   6  13   3        2.35        0.65      1.94 o
  -7  14   3      277.88      293.02      7.62 o
  -6  14   3        1.67        3.02      1.67 o
  -5  14   3      101.96      112.92      4.14 o
  -4  14   3        3.66       16.98      2.56 o
  -3  14   3      167.57      174.20      5.84 o
  -2  14   3      485.18      492.08      8.54 o
  -1  14   3      157.43      167.26      6.57 o
   0  14   3      909.98      856.30     12.59 o
   1  14   3      816.39      770.75     11.90 o
   2  14   3      179.34      179.82      4.39 o
   3  14   3      245.83      227.06      5.58 o
   4  14   3      159.27      157.97      6.61 o
   5  14   3     1057.73     1077.97     16.54 o
   6  14   3       60.64       56.45      3.78 o
  -6  15   3        4.03       16.80      2.19 o
  -5  15   3      204.74      200.83      4.92 o
  -4  15   3      146.41      154.32      5.67 o
  -3  15   3        0.23        1.63      1.87 o
  -2  15   3        5.12        7.88      2.15 o
  -1  15   3       91.15       90.00      4.19 o
   0  15   3       65.12       68.29      3.57 o
   1  15   3        7.03        6.91      1.65 o
   2  15   3       22.70       38.18      5.01 o
   3  15   3      185.46      196.48      6.49 o
   4  15   3      150.82      155.22     11.83 o
   5  15   3        2.17       18.75      2.95 o
   6  15   3       36.48       34.78      3.57 o
  -6  16   3      130.52      136.29      4.55 o
  -5  16   3      320.04      315.77      6.51 o
  -4  16   3     1286.60     1306.32     20.86 o
  -3  16   3     1469.69     1453.71     22.35 o
  -2  16   3     1210.94     1133.67     18.43 o
  -1  16   3      226.59      239.22      6.89 o
   0  16   3        0.50       -0.65      1.74 o
   1  16   3      730.77      697.30     15.83 o
   2  16   3       14.51       11.26      2.07 o
   3  16   3      267.68      258.26      7.73 o
   4  16   3        1.91        5.46      2.56 o
   5  16   3      377.26      384.23     10.28 o
  -5  17   3      274.12      278.48      7.01 o
  -4  17   3     1198.42     1230.91     20.16 o
  -3  17   3      142.49      141.82      5.67 o
  -2  17   3      560.70      565.44     13.76 o
  -1  17   3        2.39        2.53      2.15 o
   0  17   3     1032.37     1002.55     17.05 o
   1  17   3       75.93       72.63      4.56 o
   2  17   3      663.24      664.89     13.42 o
   3  17   3      106.11      104.34      5.42 o
   4  17   3      990.31      957.35     17.62 o
   5  17   3       63.99       83.88      5.67 o
  -5  18   3       22.46       20.64      3.20 o
  -4  18   3       70.93       60.14      5.41 o
  -3  18   3      934.65      924.08     21.85 o
  -2  18   3        8.40        9.92      3.21 o
  -1  18   3      312.15      311.21     10.21 o
   0  18   3      518.84      502.14     13.20 o
   1  18   3     1052.87     1034.28     17.88 o
   2  18   3       36.03       37.94      3.92 o
   3  18   3      288.61      309.88     10.97 o
   4  18   3        0.59       -0.05      3.21 o
  -4  19   3      361.28      392.15     30.66 o
  -3  19   3       14.51       20.94      4.23 o
  -2  19   3      149.43      157.53      7.93 o
  -1  19   3        1.15        4.23      4.23 o
   0  19   3      283.85      281.24     14.10 o
   1  19   3      246.71      262.46     10.22 o
   2  19   3      327.37      327.71     12.69 o
   3  19   3       44.39       45.11      7.75 o
   4  19   3      116.04      112.78     11.28 o
  -4  20   3      272.55      294.18     22.56 o
  -3  20   3      243.37      233.34      9.63 o
  -2  20   3       75.36       83.88      9.16 o
  -1  20   3        4.32        7.75      4.93 o
   0  20   3     1033.92     1050.25     33.13 o
   1  20   3       25.86       16.97      3.99 o
   2  20   3      415.92      464.50     20.44 o
   3  20   3       47.52       59.21      8.46 o
  -3  21   3      475.07      487.06     19.74 o
  -2  21   3      293.77      309.43     15.51 o
  -1  21   3      741.46      771.82     26.78 o
   0  21   3      401.00      417.98     19.03 o
   1  21   3      265.80      322.83     17.62 o
   2  21   3      915.78      929.71     31.72 o
  -2  22   3       74.29       62.03      8.46 o
  -1  22   3      409.05      446.88     19.74 o
   0  22   3        2.92        7.05      5.64 o
   1  22   3     1166.12     1297.65     40.18 o
  -8   0   4       93.22       63.56      3.78 o
  -6   0   4     2736.76     2753.30     44.49 o
  -4   0   4     1383.54     1555.38     24.29 o
  -2   0   4     5970.82     5584.63    114.19 o
   0   0   4     2405.30     2341.98     37.36 o
   2   0   4    13669.54    13518.18    156.81 o
   4   0   4     2276.72     2475.14     40.12 o
   6   0   4     1279.89     1226.46     33.83 o
   8   0   4      399.11      400.71     12.93 o
  -8   1   4      480.77      442.93      9.23 o
  -7   1   4       35.55       38.70      1.97 o
  -6   1   4      585.26      560.70      6.43 o
  -5   1   4     1865.93     1884.82     13.99 o
  -4   1   4      325.52      324.12      3.61 o
  -3   1   4      171.93      128.01      6.39 o
  -2   1   4      361.42      357.37     10.57 o
  -1   1   4       30.56       94.63      2.21 o
   0   1   4      303.18      319.22      4.39 o
   1   1   4     1617.70     1510.32     13.71 o
   2   1   4      178.30      237.28      3.54 o
   3   1   4     2960.73     2895.50     25.75 o
   4   1   4      111.09      157.52      3.68 o
   5   1   4      606.16      632.51     10.13 o
   6   1   4       79.04       88.09      4.88 o
   7   1   4      685.52      658.39     13.43 o
   8   1   4       10.43        9.44      2.86 o
  -8   2   4     1887.05     1781.79     25.71 o
  -7   2   4        0.02        1.83      1.03 o
  -6   2   4     1631.39     1751.06     18.99 o
  -5   2   4       10.67       34.71      1.94 o
  -4   2   4     2178.70     2373.07     20.94 o
  -3   2   4     1531.37     1657.31     21.26 o
  -2   2   4     1887.66     1836.39     17.36 o
  -1   2   4       11.08        8.40      1.73 o
   0   2   4     1096.61     1007.46     13.01 o
   1   2   4      109.92      137.77      2.09 o
   2   2   4      816.85      785.78      7.60 o
   3   2   4      137.83      147.55      2.85 o
   4   2   4      405.96      460.58      5.82 o
   5   2   4       44.68       46.34      2.90 o
   6   2   4        3.17        5.64      1.91 o
   7   2   4       25.32       44.13      4.03 o
   8   2   4        2.60        1.73      2.44 o
  -8   3   4       65.51       78.31      7.05 o
  -7   3   4      201.51      203.13      5.45 o
  -6   3   4      122.17      124.25      2.88 o
  -5   3   4     1031.38     1055.39      9.90 o
  -4   3   4      941.33      931.53      8.04 o
  -3   3   4     2133.20     2125.62     20.46 o
  -2   3   4      592.19      499.08      5.64 o
  -1   3   4     1040.92      931.01     14.96 o
   0   3   4     6817.75     6909.18     80.17 o
   1   3   4     1205.90     1537.34     12.93 o
   2   3   4     1797.94     1871.10     14.82 o
   3   3   4       57.48       58.19      1.97 o
   4   3   4       71.80       76.87      2.50 o
   5   3   4        4.52        7.24      1.39 o
   6   3   4        9.05       23.74      2.54 o
   7   3   4      197.10      193.50      5.99 o
   8   3   4        3.20        5.43      2.60 o
  -8   4   4       49.74       29.99      4.89 o
  -7   4   4        2.08       17.04      1.94 o
  -6   4   4        4.82        6.35      1.33 o
  -5   4   4      725.54      713.39     10.98 o
  -4   4   4      318.52      324.84      4.50 o
  -3   4   4      223.33      263.30      3.80 o
  -2   4   4        5.77        8.88      0.71 o
  -1   4   4     1962.53     2084.83     17.77 o
   0   4   4      610.08      593.97      7.30 o
   1   4   4      737.58      751.13      7.06 o
   2   4   4     4486.34     4503.71     38.26 o
   3   4   4       55.79       72.76      2.07 o
   4   4   4      287.32      314.37      4.59 o
   5   4   4       55.69       54.66      2.76 o
   6   4   4      761.04      747.44     10.84 o
   7   4   4        6.32       24.46      2.95 o
   8   4   4       45.51       43.77      4.78 o
  -8   5   4        3.14        7.32      2.56 o
  -7   5   4      122.86      125.53      4.94 o
  -6   5   4      179.48      182.66      3.14 o
  -5   5   4       52.78       47.69      1.35 o
  -4   5   4        0.10       34.12      1.07 o
  -3   5   4      461.02      444.26      4.74 o
  -2   5   4      155.81      216.25      3.76 o
  -1   5   4     3380.90     3256.40     30.12 o
   0   5   4     7908.19     8264.77     96.31 o
   1   5   4       77.57       46.08      1.34 o
   2   5   4       43.93       48.59      2.50 o
   3   5   4      252.35      256.91      3.63 o
   4   5   4      137.47      149.46      3.10 o
   5   5   4       19.73       20.42      1.78 o
   6   5   4        0.00       11.11      2.00 o
   7   5   4       25.65       23.42      2.68 o
   8   5   4       12.33       14.77      2.90 o
  -8   6   4       38.00       39.26      2.73 o
  -7   6   4       36.82       61.52      3.01 o
  -6   6   4      331.52      338.63      4.77 o
  -5   6   4      920.60      947.20      7.91 o
  -4   6   4      627.11      630.30      6.73 o
  -3   6   4      728.03      744.62      7.06 o
  -2   6   4      388.41      374.58      5.19 o
  -1   6   4      364.39      402.85      4.89 o
   0   6   4      263.30      221.64      6.11 o
   1   6   4      310.47      355.01      4.04 o
   2   6   4      700.92      682.00      7.64 o
   3   6   4        9.49       36.16      1.59 o
   4   6   4      749.81      755.68      7.89 o
   5   6   4        7.80       19.89      2.00 o
   6   6   4      832.85      827.53     11.65 o
   7   6   4     1017.09      993.09     13.86 o
  -8   7   4       10.52       10.69      1.94 o
  -7   7   4      164.48      164.21      4.26 o
  -6   7   4       10.57       21.00      1.19 o
  -5   7   4      468.30      473.26      6.56 o
  -4   7   4      135.67      149.35      2.73 o
  -3   7   4      213.29      206.65      3.79 o
  -2   7   4     1028.22     1016.04     10.73 o
  -1   7   4     1552.80     1468.51     16.91 o
   0   7   4     1196.32     1345.65     18.97 o
   1   7   4     1082.00      976.26      9.08 o
   2   7   4      236.13      217.18      3.30 o
   3   7   4      173.78      163.34      2.93 o
   4   7   4        0.24        1.23      1.07 o
   5   7   4      368.55      351.27      6.52 o
   6   7   4       15.95       17.52      2.18 o
   7   7   4      225.24      229.05      5.98 o
  -8   8   4      500.18      448.81      8.03 o
  -7   8   4        2.36       17.83      2.11 o
  -6   8   4     1001.01      953.87     10.46 o
  -5   8   4       28.05       36.01      2.59 o
  -4   8   4      117.54      115.07      2.80 o
  -3   8   4        0.28        3.83      0.72 o
  -2   8   4      751.47      770.48      8.57 o
  -1   8   4      116.23      121.80      3.07 o
   0   8   4      861.73      855.08      9.89 o
   1   8   4      297.33      317.24      4.08 o
   2   8   4      566.61      513.48      7.46 o
   3   8   4      399.79      402.65      5.04 o
   4   8   4     1160.83     1126.48     13.52 o
   5   8   4      134.31      146.44      4.57 o
   6   8   4       73.36       67.76      3.52 o
   7   8   4     1102.35     1090.25     14.99 o
  -8   9   4        0.89        7.07      1.98 o
  -7   9   4       93.89       98.71      2.92 o
  -6   9   4       76.83       87.21      2.72 o
  -5   9   4      740.23      701.27     10.40 o
  -4   9   4      201.43      182.16      3.57 o
  -3   9   4      772.77      752.37      7.64 o
  -2   9   4      204.61      192.85      2.81 o
  -1   9   4     1781.76     1753.55     19.75 o
   0   9   4      157.92      186.38      3.35 o
   1   9   4     1549.99     1530.03     12.75 o
   2   9   4        7.82        9.64      1.22 o
   3   9   4      171.01      184.89      3.78 o
   4   9   4        2.67        3.34      1.39 o
   5   9   4     1352.07     1342.33     14.94 o
   6   9   4        5.21        5.66      1.94 o
   7   9   4      301.80      333.17      7.41 o
  -8  10   4      826.64      786.99     15.87 o
  -7  10   4       21.98       37.75      2.64 o
  -6  10   4     1286.44     1259.20     13.46 o
  -5  10   4       81.09       88.10      3.07 o
  -4  10   4      243.97      237.69      4.99 o
  -3  10   4      165.11      177.15      3.52 o
  -2  10   4      510.29      508.49      6.23 o
  -1  10   4      188.33      180.12      3.48 o
   0  10   4      933.69      933.18      8.81 o
   1  10   4       27.79       30.94      1.21 o
   2  10   4       12.14       16.98      1.16 o
   3  10   4      131.37      119.32      3.11 o
   4  10   4      497.76      499.46      9.06 o
   5  10   4       56.52       65.58      3.09 o
   6  10   4       24.81       27.48      2.68 o
   7  10   4      365.73      349.46      8.79 o
  -7  11   4      164.24      164.57      3.56 o
  -6  11   4       74.30       87.08      3.01 o
  -5  11   4       33.21       26.19      2.18 o
  -4  11   4      576.74      558.96      9.57 o
  -3  11   4      135.46      145.82      4.85 o
  -2  11   4      454.50      464.96      6.43 o
  -1  11   4     1569.67     1593.86     15.91 o
   0  11   4      263.01      234.85      3.88 o
   1  11   4     2877.94     2816.75     24.01 o
   2  11   4       66.51       72.39      2.44 o
   3  11   4     1565.99     1577.77     18.02 o
   4  11   4        7.32       10.98      2.32 o
   5  11   4     1300.12     1317.60     19.84 o
   6  11   4        7.28       10.92      2.29 o
   7  11   4      148.89      155.09      6.11 o
  -7  12   4       11.15       35.65      2.23 o
  -6  12   4        3.54       49.32      3.28 o
  -5  12   4       79.12       79.11      3.11 o
  -4  12   4      516.67      519.82     10.05 o
  -3  12   4      302.91      313.50      6.10 o
  -2  12   4      961.20     1001.49     13.47 o
  -1  12   4      139.78      142.11      3.58 o
   0  12   4     2488.27     2390.47     22.52 o
   1  12   4       17.78       18.73      1.61 o
   2  12   4       52.12       41.59      2.47 o
   3  12   4      112.01       90.15      3.61 o
   4  12   4      797.69      741.14     12.06 o
   5  12   4        3.90        6.02      2.27 o
   6  12   4      829.58      835.29     12.84 o
  -7  13   4     1338.60     1309.14     14.57 o
  -6  13   4        0.86       25.87      2.75 o
  -5  13   4      132.88      129.35      3.80 o
  -4  13   4      241.31      267.23      7.05 o
  -3  13   4      256.22      256.10      6.72 o
  -2  13   4      237.50      230.76      5.35 o
  -1  13   4      444.41      460.14      9.22 o
   0  13   4        8.38       14.60      2.01 o
   1  13   4      458.61      471.87      6.81 o
   2  13   4       41.50       43.88      2.58 o
   3  13   4      236.87      240.07      6.16 o
   4  13   4      110.11      109.03      5.09 o
   5  13   4       88.12       90.48      4.75 o
   6  13   4        7.80       12.14      2.50 o
  -7  14   4        6.39       10.21      2.01 o
  -6  14   4     2434.43     2348.67     29.03 o
  -5  14   4       83.18       81.27      5.03 o
  -4  14   4     3401.01     3392.07     44.31 o
  -3  14   4       60.27       64.48      3.73 o
  -2  14   4      917.47      931.06     15.43 o
  -1  14   4      105.47      114.30      4.60 o
   0  14   4      423.37      490.05     10.28 o
   1  14   4       15.68       21.29      2.27 o
   2  14   4      377.33      302.11      6.76 o
   3  14   4      100.82      106.88      4.21 o
   4  14   4       21.61       12.54      2.85 o
   5  14   4       59.87       53.87      3.91 o
   6  14   4        2.11        0.64      2.00 o
  -6  15   4      741.89      738.58     13.77 o
  -5  15   4        5.17        7.03      1.78 o
  -4  15   4        4.02       10.34      2.37 o
  -3  15   4      228.46      236.53      6.72 o
  -2  15   4        7.70        4.70      2.03 o
  -1  15   4      234.97      239.90      6.64 o
   0  15   4       32.46       24.99      2.43 o
   1  15   4      972.93      931.74     16.14 o
   2  15   4        3.37        2.35      2.22 o
   3  15   4      344.52      312.41      7.39 o
   4  15   4      423.13      414.82     10.29 o
   5  15   4      395.85      403.92     10.68 o
   6  15   4      107.03      106.16      6.59 o
  -6  16   4      135.15      148.10      4.58 o
  -5  16   4        3.34        5.67      1.78 o
  -4  16   4        8.67        9.25      3.34 o
  -3  16   4      589.75      596.25     12.04 o
  -2  16   4      332.52      332.28      8.53 o
  -1  16   4       68.57       58.53      4.19 o
   0  16   4     1153.51     1082.34     18.17 o
   1  16   4       12.20       25.59      3.10 o
   2  16   4      914.84      854.47     15.73 o
   3  16   4       75.19       81.49      5.98 o
   4  16   4     1804.33     1769.54     33.88 o
   5  16   4        4.30        5.26      4.93 o
  -5  17   4      281.00      279.41      6.67 o
  -4  17   4      363.01      353.80      9.18 o
  -3  17   4      338.34      333.72     10.71 o
  -2  17   4        5.86        2.99      2.15 o
  -1  17   4       64.33       76.30      4.60 o
   0  17   4       46.46       43.23      9.16 o
   1  17   4     1788.23     1806.40     40.00 o
   2  17   4        1.14        0.75      2.28 o
   3  17   4      747.52      731.19     17.94 o
   4  17   4        0.11        4.13      3.38 o
   5  17   4      535.25      545.14     29.60 o
  -5  18   4       34.43       45.11      5.32 o
  -4  18   4      897.83      884.70     16.32 o
  -3  18   4      334.36      357.56      9.46 o
  -2  18   4     1219.58     1177.63     19.89 o
  -1  18   4      373.44      360.35     17.98 o
   0  18   4      493.21      473.02     13.20 o
   1  18   4        3.50        0.50      2.15 o
   2  18   4       98.61       93.45      5.55 o
   3  18   4       12.90       13.20      3.71 o
   4  18   4      234.43      249.53     10.47 o
  -4  19   4       10.79       19.03      3.89 o
  -3  19   4      817.88      855.56     19.86 o
  -2  19   4       16.35       11.94      3.71 o
  -1  19   4       46.81       38.77      6.34 o
   0  19   4      110.36      115.88      6.71 o
   1  19   4      367.49      375.64     11.70 o
   2  19   4      185.69      192.64      8.75 o
   3  19   4      373.43      394.94     12.96 o
   4  19   4       49.04       47.93      7.75 o
  -4  20   4      334.85      312.97     11.33 o
  -3  20   4       54.87       74.77      6.42 o
  -2  20   4      167.12      147.32     10.57 o
  -1  20   4       41.27       29.60      6.34 o
   0  20   4      624.66      657.64     23.97 o
   1  20   4      168.93      190.31     12.69 o
   2  20   4      802.04      809.89     20.43 o
   3  20   4       18.74       45.11      7.75 o
  -3  21   4     1420.67     1398.92     29.08 o
  -2  21   4      159.28      160.71     11.28 o
  -1  21   4      796.95      826.10     28.19 o
   0  21   4        0.11        0.00      4.23 o
   1  21   4      266.66      260.09     15.51 o
  -1  22   4       99.72       79.65      9.87 o
   0  22   4      147.13      139.56     12.69 o
  -7   0   5     1226.03     1194.74     33.83 o
  -5   0   5     2598.58     2546.04     38.72 o
  -3   0   5     2607.53     2639.01     57.80 o
  -1   0   5     3159.89     3343.31     55.33 o
   1   0   5       70.97       79.04      2.56 o
   3   0   5     2798.36     2845.36     36.49 o
   5   0   5     1339.98     1182.62     90.57 o
   7   0   5      160.75      155.07     10.57 o
  -8   1   5       35.33       35.30      4.98 o
  -7   1   5        6.36       17.09      2.85 o
  -6   1   5      121.25      137.21      4.00 o
  -5   1   5      317.89      326.44      4.76 o
  -4   1   5       54.95       54.55      2.78 o
  -3   1   5      107.88      111.38      8.81 o
  -2   1   5     4684.80     4588.67     53.76 o
  -1   1   5      380.00      378.30      3.94 o
   0   1   5      402.43      401.66      5.64 o
   1   1   5     1049.98     1159.05     11.08 o
   2   1   5     7462.97     7463.38     62.40 o
   3   1   5      524.75      579.64     10.96 o
   4   1   5       15.30       25.56      1.94 o
   5   1   5      176.00      181.79     12.53 o
   6   1   5      157.77      157.18      5.50 o
   7   1   5       21.39       21.15      3.38 o
   8   1   5       81.93       86.86      5.82 o
  -8   2   5     1359.51     1206.53     51.10 o
  -7   2   5      325.95      317.50      7.03 o
  -6   2   5      132.02      145.22      2.65 o
  -5   2   5     1110.46     1078.41      9.30 o
  -4   2   5     1023.65      995.78      8.83 o
  -3   2   5     3243.72     3254.35     30.26 o
  -2   2   5      564.12      566.50      7.67 o
  -1   2   5     4537.45     4729.40     47.84 o
   0   2   5      869.11      853.63     11.53 o
   1   2   5     1106.40     1111.59     10.59 o
   2   2   5     1612.05     1824.08     16.78 o
   3   2   5     1592.10     1558.94     15.19 o
   4   2   5      300.91      317.72      4.75 o
   5   2   5      645.06      624.97     10.21 o
   6   2   5      208.56      212.50      5.90 o
   7   2   5      390.25      386.28      8.80 o
   8   2   5       10.88       11.18      3.33 o
  -8   3   5     1449.39     1398.62     20.73 o
  -7   3   5      137.04      138.14      3.51 o
  -6   3   5     3122.12     3051.10     30.08 o
  -5   3   5      500.64      523.87      6.09 o
  -4   3   5     2022.01     2053.68     24.70 o
  -3   3   5      195.00      200.72      3.49 o
  -2   3   5     5885.20     5844.19     48.18 o
  -1   3   5      518.79      503.15      6.30 o
   0   3   5     1173.46     1154.61     13.20 o
   1   3   5     1003.50      981.19      8.40 o
   2   3   5     7733.17     7610.54     54.88 o
   3   3   5      887.37      863.86      8.81 o
   4   3   5     2889.04     2867.26     26.37 o
   5   3   5       89.43       87.61      3.47 o
   6   3   5     1166.49     1171.75     22.79 o
   7   3   5      146.71      152.27      5.62 o
  -8   4   5      242.58      218.40      5.30 o
  -7   4   5      145.16      160.06      3.92 o
  -6   4   5      228.76      225.94      5.22 o
  -5   4   5      906.72      920.41      9.74 o
  -4   4   5     1479.47     1482.30     15.32 o
  -3   4   5     2152.00     2153.83     20.83 o
  -2   4   5      498.94      492.90      5.76 o
  -1   4   5      997.80     1001.00     18.57 o
   0   4   5       72.93       60.47      2.69 o
   1   4   5     2456.34     2572.48     20.92 o
   2   4   5        4.18       16.56      1.13 o
   3   4   5     2148.85     2067.97     18.07 o
   4   4   5      159.01      166.28      3.68 o
   5   4   5     1258.11     1210.99     14.68 o
   6   4   5       11.64       17.35      2.54 o
   7   4   5     1901.95     1847.98     24.75 o
  -8   5   5      368.01      374.95      6.80 o
  -7   5   5       71.67       66.05      3.56 o
  -6   5   5     1718.91     1685.38     20.82 o
  -5   5   5      187.44      203.26      3.27 o
  -4   5   5     2535.63     2468.71     24.53 o
  -3   5   5       11.56        9.78      0.99 o
  -2   5   5    13208.30    12815.12    111.28 o
  -1   5   5      551.90      601.75      6.02 o
   0   5   5     9216.42     9368.44     91.27 o
   1   5   5      765.10      805.63      7.77 o
   2   5   5     3737.24     3641.05     29.33 o
   3   5   5       78.77       90.68      2.20 o
   4   5   5     1108.66     1088.45     12.02 o
   5   5   5      180.54      169.22      4.51 o
   6   5   5      388.86      393.68      7.49 o
   7   5   5       46.72       88.26      4.80 o
  -8   6   5       24.57       27.61      2.94 o
  -7   6   5     1295.93     1256.34     15.62 o
  -6   6   5       67.30       72.74      3.23 o
  -5   6   5     5029.62     5062.99     43.80 o
  -4   6   5      710.43      675.76      9.61 o
  -3   6   5     5995.28     6226.60     64.04 o
  -2   6   5        1.24        2.24      0.76 o
  -1   6   5     5191.19     5304.84     52.72 o
   0   6   5      408.72      454.63      6.84 o
   1   6   5     4482.97     4604.04     36.25 o
   2   6   5       18.21       39.47      1.64 o
   3   6   5     2274.67     2292.19     18.61 o
   4   6   5      144.14      157.85      3.20 o
   5   6   5      592.80      594.51      9.12 o
   6   6   5       27.19       31.66      2.70 o
   7   6   5      118.70      151.01      5.03 o
  -8   7   5       99.59      105.64      4.83 o
  -7   7   5       14.27       15.06      1.88 o
  -6   7   5      326.00      320.68      5.69 o
  -5   7   5       19.45       20.12      1.52 o
  -4   7   5     1235.28     1179.51     15.00 o
  -3   7   5     4227.55     4396.84     40.69 o
  -2   7   5     1989.07     1970.06     19.12 o
  -1   7   5     3325.30     3540.90     37.43 o
   0   7   5     2117.86     2136.19     21.23 o
   1   7   5      170.91      231.66      4.45 o
   2   7   5      940.89      904.80      9.05 o
   3   7   5       38.08       32.61      1.78 o
   4   7   5      443.54      473.36      6.36 o
   5   7   5       46.88       59.88      3.19 o
   6   7   5      868.02      869.13     12.34 o
   7   7   5      519.39      512.54      9.38 o
  -8   8   5        0.18        7.99      2.44 o
  -7   8   5      127.64      131.71      3.99 o
  -6   8   5      104.40      114.54      4.05 o
  -5   8   5       51.70       62.54      3.14 o
  -4   8   5      495.58      515.71      5.89 o
  -3   8   5     1393.70     1587.40     16.62 o
  -2   8   5      149.60      194.37      3.20 o
  -1   8   5      358.74      259.78      4.33 o
   0   8   5       64.22       69.91      2.34 o
   1   8   5     1486.19     1414.11     12.69 o
   2   8   5       14.43       36.87      1.63 o
   3   8   5     1648.63     1632.78     15.16 o
   4   8   5      155.12      176.92      3.76 o
   5   8   5     1646.95     1675.85     19.38 o
   6   8   5       16.34       29.49      2.73 o
   7   8   5      163.19      175.19      5.48 o
  -8   9   5       77.79       76.53      3.64 o
  -7   9   5        1.72        7.22      1.70 o
  -6   9   5      309.59      309.30      5.85 o
  -5   9   5      171.72      157.15      2.90 o
  -4   9   5     1175.66     1164.56     12.61 o
  -3   9   5       55.53       59.62      1.88 o
  -2   9   5        7.73        6.78      1.45 o
  -1   9   5      215.36      264.85      5.08 o
   0   9   5      143.78      106.29      2.82 o
   1   9   5        3.31        2.94      1.39 o
   2   9   5      121.13      115.85      2.58 o
   3   9   5      137.77      146.60      3.48 o
   4   9   5      458.53      493.96      7.82 o
   5   9   5      443.58      429.86      7.11 o
   6   9   5      818.66      846.30     12.45 o
   7   9   5      290.04      263.41      7.65 o
  -7  10   5      457.05      459.14      8.70 o
  -6  10   5        6.83       24.28      3.76 o
  -5  10   5      721.00      751.28      9.01 o
  -4  10   5       14.77       19.39      2.28 o
  -3  10   5      563.28      576.65      7.50 o
  -2  10   5      118.33      116.39      4.80 o
  -1  10   5     3456.65     3478.04     64.10 o
   0  10   5     1031.65      993.11     13.29 o
   1  10   5     2567.56     2574.75     23.96 o
   2  10   5       91.27       82.47      2.85 o
   3  10   5      237.50      245.64      5.29 o
   4  10   5       96.16      114.49      4.47 o
   5  10   5       59.60       82.46      4.01 o
   6  10   5        3.55       12.59      2.72 o
   7  10   5       52.25       45.50      4.11 o
  -7  11   5       40.12       40.25      3.10 o
  -6  11   5      132.47      139.66      3.87 o
  -5  11   5        6.92       13.41      1.82 o
  -4  11   5      411.33      416.64     11.43 o
  -3  11   5       75.10       77.06      3.02 o
  -2  11   5      416.30      381.70      6.76 o
  -1  11   5       87.80      100.35      3.33 o
   0  11   5     1915.33     1826.61     18.17 o
   1  11   5      328.34      277.50      5.83 o
   2  11   5        3.82        9.27      3.06 o
   3  11   5      428.21      432.52      7.49 o
   4  11   5      271.59      316.24      9.19 o
   5  11   5       47.29       60.84      3.63 o
   6  11   5      142.04      169.59      6.30 o
  -7  12   5      359.47      371.16      7.24 o
  -6  12   5       32.64       39.34      2.27 o
  -5  12   5     1064.36     1072.43     22.14 o
  -4  12   5        6.41       12.06      2.05 o
  -3  12   5     1295.39     1296.63     16.68 o
  -2  12   5        2.83       10.13      1.65 o
  -1  12   5      825.90      800.56     11.79 o
   0  12   5       12.21       11.90      1.76 o
   1  12   5     1922.12     1850.51     20.43 o
   2  12   5      156.62      137.32      3.53 o
   3  12   5      580.77      567.91      9.94 o
   4  12   5       73.28       73.69      4.85 o
   5  12   5      588.06      623.26     10.37 o
   6  12   5       13.48       15.35      2.59 o
  -7  13   5       18.01       27.99      2.67 o
  -6  13   5     1734.50     1742.14     19.47 o
  -5  13   5        9.52       20.27      4.23 o
  -4  13   5      530.10      548.06     10.56 o
  -3  13   5      123.98      125.18      5.91 o
  -2  13   5       58.80       68.03      3.36 o
  -1  13   5       64.74       55.85      3.51 o
   0  13   5     1381.50     1427.37     18.49 o
   1  13   5        0.92        2.64      1.41 o
   2  13   5      158.36      173.45      4.46 o
   3  13   5       76.94       75.11      4.16 o
   4  13   5     2133.43     2179.36     31.59 o
   5  13   5        1.16        0.88      2.37 o
   6  13   5      733.78      711.62     21.85 o
  -6  14   5      200.72      210.53      4.92 o
  -5  14   5       77.61       86.65      7.46 o
  -4  14   5      436.11      446.18      9.64 o
  -3  14   5     1426.26     1445.30     21.64 o
  -2  14   5        0.37        1.46      1.74 o
  -1  14   5     1660.28     1559.94     23.04 o
   0  14   5      112.44      115.65      4.88 o
   1  14   5     1223.74     1182.45     16.47 o
   2  14   5        0.23        7.18      2.28 o
   3  14   5       39.36       47.48      3.92 o
   4  14   5      186.35      162.78      8.21 o
   5  14   5       88.86      104.82      7.71 o
   6  14   5        0.85        5.55      3.89 o
  -6  15   5     1552.35     1563.38     18.31 o
  -5  15   5      177.94      169.68      6.52 o
  -4  15   5     1707.31     1733.78     25.56 o
  -3  15   5        2.97        5.03      1.95 o
  -2  15   5      222.89      210.66      6.31 o
  -1  15   5       13.73       11.68      2.28 o
   0  15   5     1143.66     1082.55     17.90 o
   1  15   5      165.25      168.13      6.10 o
   2  15   5      782.37      732.87     14.24 o
   3  15   5      129.03      128.88      6.79 o
   4  15   5     1441.84     1435.16     51.10 o
   5  15   5       20.38       27.10      4.72 o
  -6  16   5      416.92      405.11      7.43 o
  -5  16   5        3.56        5.95      2.37 o
  -4  16   5        6.62       14.31      2.94 o
  -3  16   5      411.00      382.61      9.18 o
  -2  16   5      155.25      132.90      5.26 o
  -1  16   5      758.02      713.27     19.95 o
   0  16   5       36.88       18.16      2.79 o
   1  16   5      250.52      272.08      9.47 o
   2  16   5      140.17      105.39      5.55 o
   3  16   5       59.44       60.44      4.74 o
   4  16   5      138.29      122.55      8.21 o
   5  16   5       97.44      109.44      8.81 o
  -5  17   5        9.16       13.62      2.86 o
  -4  17   5       75.29       91.91      4.96 o
  -3  17   5      160.65      152.51      6.71 o
  -2  17   5       21.02       29.75      3.79 o
  -1  17   5       42.81       39.86      3.62 o
   0  17   5      415.60      430.32     12.71 o
   1  17   5      132.62      142.14      6.98 o
   2  17   5      282.96      287.29      8.55 o
   3  17   5      128.65      134.19      7.71 o
   4  17   5      132.07      154.03      8.47 o
  -5  18   5      205.19      208.28      7.25 o
  -4  18   5      226.32      237.15     10.04 o
  -3  18   5      335.62      331.67     10.71 o
  -2  18   5       37.48       35.79      3.62 o
  -1  18   5      200.87      198.55      7.00 o
   0  18   5       29.10       27.14      4.21 o
   1  18   5      263.96      265.83     10.93 o
   2  18   5       25.77       20.36      3.26 o
   3  18   5      522.31      523.60     15.20 o
   4  18   5       30.48       38.88      9.87 o
  -4  19   5       16.21       18.25      3.71 o
  -3  19   5        1.55        3.24      2.89 o
  -2  19   5        2.88        3.45      2.69 o
  -1  19   5        3.64        5.29      2.99 o
   0  19   5        3.28        5.29      2.99 o
   1  19   5        4.86        9.16      3.49 o
   2  19   5        3.98        9.45      3.71 o
   3  19   5       31.88       37.36      5.22 o
  -3  20   5       11.50        4.23      3.21 o
  -2  20   5       10.69       13.67      3.71 o
  -1  20   5       49.93       55.68      7.75 o
   0  20   5        1.48        0.00      4.23 o
   1  20   5       58.00       65.55      9.16 o
   2  20   5        1.14        1.41      4.93 o
   3  20   5      272.51      285.47     16.21 o
  -2  21   5      691.87      724.60     25.38 o
  -1  21   5      195.28      225.56     13.39 o
   0  21   5      264.25      288.29     15.51 o
   1  21   5      230.85      262.91     15.51 o
  -8   0   6       95.51       72.60      9.16 o
  -6   0   6      628.99      592.79     19.74 o
  -4   0   6      704.52      772.60     10.85 o
  -2   0   6     8545.03     8659.24    176.22 o
   0   0   6      138.00      144.39      5.99 o
   2   0   6       39.36       65.39      2.97 o
   4   0   6      139.29      155.53      5.29 o
   6   0   6       65.67       71.59      5.98 o
  -8   1   6      141.92      123.06      7.71 o
  -7   1   6      317.34      299.46      9.28 o
  -6   1   6       42.37       46.97      2.32 o
  -5   1   6       31.48       32.05      1.89 o
  -4   1   6     1358.75     1320.91     18.71 o
  -3   1   6       43.84       37.37      2.99 o
  -2   1   6     2711.91     2930.09     30.23 o
  -1   1   6      164.46      248.47      3.80 o
   0   1   6     7288.95     7726.12    110.66 o
   1   1   6      247.17      169.12      2.92 o
   2   1   6     4095.62     4632.64     43.75 o
   3   1   6     1643.56     1618.73     16.02 o
   4   1   6      827.31      859.24     10.16 o
   5   1   6      145.44      170.48      6.29 o
   6   1   6       67.42       70.60      4.74 o
   7   1   6        3.09        3.23      2.69 o
  -8   2   6       90.28       95.91      8.46 o
  -7   2   6      101.10      104.91      5.11 o
  -6   2   6      330.68      338.30      5.78 o
  -5   2   6      140.28      143.09      3.52 o
  -4   2   6      448.03      440.57      8.39 o
  -3   2   6      104.14      112.11      2.64 o
  -2   2   6     5857.27     5594.04    197.71 o
  -1   2   6     2953.51     3170.85     46.12 o
   0   2   6      128.16      190.65      3.50 o
   1   2   6      219.30      235.20      4.12 o
   2   2   6      230.49      216.63      3.73 o
   3   2   6       79.47       86.28      2.84 o
   4   2   6       77.42      101.91      3.40 o
   5   2   6      179.01      190.89      6.23 o
   6   2   6      142.26      143.57      5.10 o
   7   2   6        2.32        6.60      2.50 o
  -8   3   6      168.90      181.79      7.18 o
  -7   3   6      316.24      324.35      6.88 o
  -6   3   6      313.02      316.15      6.27 o
  -5   3   6       72.69       74.64      2.41 o
  -4   3   6      110.04      103.78      2.05 o
  -3   3   6       23.58       28.85      2.74 o
  -2   3   6        5.30       21.69      1.04 o
  -1   3   6      627.53      615.90      6.60 o
   0   3   6      277.83      243.44      4.60 o
   1   3   6     1631.65     1647.26     14.11 o
   2   3   6       39.88       67.29      3.14 o
   3   3   6      544.26      500.18      6.23 o
   4   3   6       42.07       45.51      2.32 o
   5   3   6      126.84      131.40      4.49 o
   6   3   6       16.69       29.76      3.20 o
   7   3   6      118.60      114.96      5.53 o
  -8   4   6      255.73      247.17      6.51 o
  -7   4   6      508.92      495.81      6.95 o
  -6   4   6      196.05      200.68      4.05 o
  -5   4   6        3.01       20.21      1.04 o
  -4   4   6      409.61      420.96      5.49 o
  -3   4   6      142.96      140.57      2.54 o
  -2   4   6     3224.94     3204.79     27.22 o
  -1   4   6        9.68        8.54      1.86 o
   0   4   6        9.68       27.57      2.35 o
   1   4   6      115.88      117.21      2.15 o
   2   4   6     2280.21     2202.43     17.59 o
   3   4   6       21.61       22.62      1.51 o
   4   4   6      592.20      611.88      9.38 o
   5   4   6      183.38      192.35      4.83 o
   6   4   6      577.06      554.06     10.39 o
   7   4   6      119.80      124.34      6.43 o
  -8   5   6      127.86      125.36      4.94 o
  -7   5   6      568.13      534.46      7.81 o
  -6   5   6       10.25       17.21      1.60 o
  -5   5   6     2587.26     2621.93     26.59 o
  -4   5   6      227.01      242.44      3.97 o
  -3   5   6     1764.14     1745.82     17.55 o
  -2   5   6      366.56      411.60      4.07 o
  -1   5   6     1743.15     1690.09     16.61 o
   0   5   6      346.01      386.01      5.05 o
   1   5   6     1082.56     1062.29     10.03 o
   2   5   6      728.09      731.31      7.96 o
   3   5   6     1673.83     1673.94     15.43 o
   4   5   6      123.47      119.96      3.45 o
   5   5   6     4491.62     4438.50     43.86 o
   6   5   6       39.01       48.86      3.32 o
   7   5   6     1835.18     1808.71     24.67 o
  -8   6   6      495.59      447.42      7.25 o
  -7   6   6        0.61       23.40      1.98 o
  -6   6   6      319.26      311.61      6.32 o
  -5   6   6        5.42       26.76      1.94 o
  -4   6   6       10.58       16.82      1.80 o
  -3   6   6      197.81      226.44      4.85 o
  -2   6   6      195.25      192.82      2.77 o
  -1   6   6       59.59       38.44      1.31 o
   0   6   6     1050.73     1068.29     11.51 o
   1   6   6        0.51        3.27      0.78 o
   2   6   6     1731.22     1720.16     15.39 o
   3   6   6     1250.57     1240.15     11.38 o
   4   6   6       45.43       44.63      2.37 o
   5   6   6       10.78       18.67      2.15 o
   6   6   6       11.46       33.72      3.51 o
   7   6   6       26.25       36.15      3.78 o
  -8   7   6       23.03       27.14      2.18 o
  -7   7   6        8.00       10.96      2.44 o
  -6   7   6       27.60       30.57      1.94 o
  -5   7   6      589.35      579.52     10.30 o
  -4   7   6     1079.08     1060.84     13.91 o
  -3   7   6     2032.17     1985.69     25.85 o
  -2   7   6       78.07       76.85      2.10 o
  -1   7   6     1702.91     1687.17     19.18 o
   0   7   6       86.67       90.00      2.79 o
   1   7   6      888.70      883.72      8.69 o
   2   7   6       12.20       21.56      1.71 o
   3   7   6      401.40      437.13      5.53 o
   4   7   6      623.42      605.18      8.08 o
   5   7   6      414.06      405.32      7.47 o
   6   7   6      296.73      326.83      7.02 o
   7   7   6      259.85      243.31      7.19 o
  -8   8   6       14.62       20.55      2.85 o
  -7   8   6        5.05        7.35      1.69 o
  -6   8   6      437.87      424.31      6.51 o
  -5   8   6        4.38        6.34      1.80 o
  -4   8   6      198.58      205.33      7.36 o
  -3   8   6      199.44      206.15      3.15 o
  -2   8   6       66.87       77.31      1.97 o
  -1   8   6       69.11       72.88      2.20 o
   0   8   6     1387.37     1414.85     15.17 o
   1   8   6       82.60       96.56      2.22 o
   2   8   6      546.12      551.17      6.50 o
   3   8   6      733.88      765.09      8.61 o
   4   8   6      835.01      849.37      9.74 o
   5   8   6      157.33      154.03      4.63 o
   6   8   6      435.69      465.20      8.60 o
   7   8   6      109.81      113.30      7.27 o
  -8   9   6       17.97       18.69      2.70 o
  -7   9   6        3.07        6.16      1.59 o
  -6   9   6        0.17        6.72      1.50 o
  -5   9   6        6.82       15.85      2.22 o
  -4   9   6       16.01       19.56      2.22 o
  -3   9   6      124.26      104.38      2.80 o
  -2   9   6       72.55       69.37      2.44 o
  -1   9   6       93.53       77.09      6.75 o
   0   9   6      602.29      576.57     10.18 o
   1   9   6        6.76       11.53      2.12 o
   2   9   6        0.71        1.85      1.17 o
   3   9   6      853.07      814.75     11.08 o
   4   9   6       12.98        8.84      1.74 o
   5   9   6     1606.31     1653.10     22.19 o
   6   9   6       32.63       55.07      7.16 o
   7   9   6      233.70      219.44     11.02 o
  -7  10   6      636.14      583.22     10.23 o
  -6  10   6      477.08      459.61      8.48 o
  -5  10   6       56.24       50.98      4.04 o
  -4  10   6      753.15      757.91      9.86 o
  -3  10   6        8.24       10.85      1.28 o
  -2  10   6        5.62       10.18      1.74 o
  -1  10   6      285.81      273.76      6.31 o
   0  10   6     1284.70     1323.45     18.52 o
   1  10   6        0.55        3.02      1.34 o
   2  10   6      229.28      239.10      5.14 o
   3  10   6      262.55      254.56      6.92 o
   4  10   6      621.75      613.31     12.46 o
   5  10   6      362.55      349.92      7.42 o
   6  10   6      356.12      356.61     11.31 o
  -7  11   6      139.29      147.26      4.73 o
  -6  11   6       57.01       60.53      6.62 o
  -5  11   6     1037.67      998.61     20.86 o
  -4  11   6       34.00       37.36      2.70 o
  -3  11   6      790.32      806.19     11.36 o
  -2  11   6      138.71      152.07      5.52 o
  -1  11   6     1016.46     1018.30     17.50 o
   0  11   6      645.60      621.63      9.86 o
   1  11   6      738.41      715.68     11.10 o
   2  11   6       20.05       20.73      2.33 o
   3  11   6      264.51      262.14      6.41 o
   4  11   6       62.39       74.40      5.98 o
   5  11   6      827.25      827.37     19.92 o
   6  11   6        9.35        9.70      4.21 o
  -7  12   6      115.79      108.38      4.88 o
  -6  12   6      151.94      149.11      5.52 o
  -5  12   6       89.69       88.03      6.33 o
  -4  12   6      537.52      500.77     19.38 o
  -3  12   6      450.70      423.52      7.37 o
  -2  12   6       63.15       63.51      2.92 o
  -1  12   6       56.74       49.14      3.94 o
   0  12   6     1533.74     1475.07     21.82 o
   1  12   6      418.99      406.24      7.92 o
   2  12   6      841.11      801.45     12.60 o
   3  12   6      432.28      416.14     11.20 o
   4  12   6      581.20      579.61     15.69 o
   5  12   6      274.86      261.40     10.71 o
   6  12   6      286.60      321.80     12.34 o
  -7  13   6      257.23      276.43      7.74 o
  -6  13   6       24.50       21.53      3.98 o
  -5  13   6     1240.54     1258.18     18.86 o
  -4  13   6      615.59      596.63     14.93 o
  -3  13   6      486.21      521.20     10.15 o
  -2  13   6     1013.55      838.96     14.16 o
  -1  13   6     1222.85     1251.10     19.25 o
   0  13   6     1291.23      992.62     18.07 o
   1  13   6     1029.35     1109.00     15.77 o
   2  13   6     1093.46      923.64     23.03 o
   3  13   6      379.95      372.35      9.75 o
   4  13   6      246.70      234.85      9.93 o
   5  13   6      639.04      654.45     17.92 o
   6  13   6        9.28       15.84      4.72 o
  -6  14   6       61.48       68.79      4.00 o
  -5  14   6        0.24        8.99      2.05 o
  -4  14   6      416.45      422.48     13.73 o
  -3  14   6       55.64       57.11      3.73 o
  -2  14   6       95.42      128.05      4.85 o
  -1  14   6      168.13      149.07      5.38 o
   0  14   6      911.55      912.20     15.71 o
   1  14   6       24.29       42.66      3.62 o
   2  14   6      545.66      483.29     10.85 o
   3  14   6       71.69       58.66      4.48 o
   4  14   6      873.17      857.40     20.68 o
   5  14   6       32.51       32.95      7.75 o
  -6  15   6       90.54       85.45      4.48 o
  -5  15   6      407.93      411.45     27.84 o
  -4  15   6       17.07       19.59      3.29 o
  -3  15   6      482.65      471.50     10.05 o
  -2  15   6      522.60      465.27     10.12 o
  -1  15   6      963.82      926.02     15.96 o
   0  15   6     1641.66     1357.36     21.41 o
   1  15   6     1096.29     1145.60     19.24 o
   2  15   6      712.38      636.85     13.15 o
   3  15   6      754.35      718.05     14.51 o
   4  15   6      145.64      129.62      7.71 o
   5  15   6      130.07      138.97      8.63 o
  -6  16   6      116.37      122.71      3.93 o
  -5  16   6        3.07        4.12      3.21 o
  -4  16   6      769.83      740.45     13.90 o
  -3  16   6       13.00       17.32      2.79 o
  -2  16   6      344.53      332.57     10.16 o
  -1  16   6       24.97       33.09      3.98 o
   0  16   6      916.30      894.65     16.12 o
   1  16   6      126.70      124.46      6.98 o
   2  16   6       23.99       28.21      4.49 o
   3  16   6        0.11       -1.17      2.44 o
   4  16   6      355.97      384.82     13.20 o
   5  16   6      114.06      120.28      8.93 o
  -5  17   6      172.30      192.83     12.34 o
  -4  17   6        7.50        5.72      2.48 o
  -3  17   6      765.00      743.82     14.28 o
  -2  17   6        2.48        7.45      2.28 o
  -1  17   6      349.38      342.22      8.93 o
   0  17   6        9.62       16.36      2.97 o
   1  17   6      233.62      237.10      9.21 o
   2  17   6      101.46       99.32      7.21 o
   3  17   6      846.66      851.82     19.02 o
   4  17   6       17.23       25.08      5.99 o
  -5  18   6       15.78       15.61      3.18 o
  -4  18   6      281.68      273.18      8.90 o
  -3  18   6       71.53       74.51      4.97 o
  -2  18   6      228.05      212.00      7.13 o
  -1  18   6      444.82      432.10     10.41 o
   0  18   6      758.50      748.36     17.92 o
   1  18   6       98.93       92.24      6.71 o
   2  18   6      104.91      111.78      7.97 o
   3  18   6       26.56       26.08      7.05 o
   4  18   6      153.31      166.94      9.21 o
  -4  19   6      235.62      242.85      8.55 o
  -3  19   6      184.07      187.39      6.84 o
  -2  19   6      115.74      115.43      6.02 o
  -1  19   6      386.90      411.49     14.42 o
   0  19   6       87.23       88.73      6.71 o
   1  19   6      202.60      230.87     12.34 o
   2  19   6      172.29      176.63      8.97 o
   3  19   6      268.16      305.21     16.21 o
  -3  20   6       65.81       76.36      6.10 o
  -2  20   6      404.14      402.54     10.65 o
  -1  20   6      168.24      160.22      8.21 o
   0  20   6       73.69       67.56      6.22 o
   1  20   6       42.81       47.94      5.72 o
   2  20   6      233.78      215.21      9.97 o
  -2  21   6      110.67      117.22     14.10 o
  -1  21   6       34.57       26.78      6.34 o
   0  21   6        0.17       -1.41      4.23 o
   1  21   6        3.58       20.44      6.34 o
  -7   0   7       12.36       19.03      4.93 o
  -5   0   7      446.37      433.10     10.93 o
  -3   0   7     5191.58     5059.51    106.43 o
  -1   0   7     5344.83     5590.80     56.45 o
   1   0   7     2331.73     2320.49     29.71 o
   3   0   7       36.21       22.17      2.44 o
   5   0   7     1214.21     1177.39     23.67 o
   7   0   7      434.15      430.76     23.61 o
  -8   1   7      604.15      602.81     13.28 o
  -7   1   7       34.82       37.70      3.14 o
  -6   1   7     2170.16     2099.20     29.57 o
  -5   1   7       14.29       17.99      1.53 o
  -4   1   7      202.56      199.83      5.42 o
  -3   1   7        2.01        5.86      0.72 o
  -2   1   7     4017.96     3870.16     35.31 o
  -1   1   7        2.15        3.43      0.54 o
   0   1   7      119.82       83.90      2.47 o
   1   1   7      516.23      563.20      6.66 o
   2   1   7     1602.03     1517.94     14.96 o
   3   1   7       38.99       53.67      4.01 o
   4   1   7     1484.24     1505.44     15.92 o
   5   1   7       12.12       10.40      2.11 o
   6   1   7       17.89       18.52      3.10 o
   7   1   7       16.71       18.70      3.47 o
  -8   2   7      528.28      477.25     11.79 o
  -7   2   7      282.91      285.50      8.27 o
  -6   2   7        4.60       15.32      1.55 o
  -5   2   7      173.82      185.19      3.65 o
  -4   2   7        5.88       12.19      2.20 o
  -3   2   7     1686.95     1695.66     26.64 o
  -2   2   7       52.75       75.32      2.85 o
  -1   2   7     1943.18     1906.64     16.81 o
   0   2   7      281.95      328.10      5.27 o
   1   2   7     2103.39     2006.71     18.51 o
   2   2   7     1710.49     1742.46     16.88 o
   3   2   7      953.80      916.90     10.59 o
   4   2   7        5.04        8.22      1.48 o
   5   2   7      925.97      878.58     15.73 o
   6   2   7      100.42      119.50      5.82 o
   7   2   7       72.56       65.15      5.01 o
  -8   3   7      263.28      269.32      9.82 o
  -7   3   7      198.82      185.82      5.49 o
  -6   3   7      550.68      546.47      7.79 o
  -5   3   7       49.82       43.07      2.39 o
  -4   3   7      374.15      367.27      7.41 o
  -3   3   7        3.95       10.39      0.71 o
  -2   3   7     2742.19     2754.66     28.53 o
  -1   3   7      348.75      386.20      4.70 o
   0   3   7      736.72      792.02     14.93 o
   1   3   7      192.65      212.99      6.44 o
   2   3   7      464.62      475.78      6.17 o
   3   3   7       31.01       49.93      2.32 o
   4   3   7      539.89      521.93     16.18 o
   5   3   7        0.72        5.46      2.11 o
   6   3   7      865.55      840.85     13.91 o
   7   3   7       39.33       40.53      3.78 o
  -8   4   7      103.92      114.76      6.86 o
  -7   4   7     1229.26     1190.45     16.26 o
  -6   4   7      181.11      184.05      4.39 o
  -5   4   7      254.89      293.24      6.24 o
  -4   4   7      621.34      633.09      7.29 o
  -3   4   7      793.25      806.36     10.19 o
  -2   4   7       54.52       65.70      2.34 o
  -1   4   7      798.66      840.48     13.56 o
   0   4   7     1647.29     1557.94     63.12 o
   1   4   7      827.00      889.06      9.00 o
   2   4   7      627.78      660.12      7.28 o
   3   4   7     1134.25     1152.10     12.45 o
   4   4   7       10.56       17.90      2.46 o
   5   4   7       80.50       97.46      9.51 o
   6   4   7        7.27       30.47      3.11 o
   7   4   7      198.77      203.78      7.33 o
  -8   5   7        6.59        6.56      2.19 o
  -7   5   7       30.53       51.88      3.19 o
  -6   5   7      364.36      357.96      5.44 o
  -5   5   7      178.05      192.68      3.54 o
  -4   5   7      805.08      793.86     10.43 o
  -3   5   7     1258.98     1312.61     13.76 o
  -2   5   7      866.82      794.81      7.82 o
  -1   5   7      893.99     1000.60     10.67 o
   0   5   7     1172.21     1097.80     13.21 o
   1   5   7        1.28        1.00      1.10 o
   2   5   7     1147.03     1118.92     10.29 o
   3   5   7      355.20      348.05      5.14 o
   4   5   7      744.07      769.67      9.81 o
   5   5   7     1764.48     1730.56     22.63 o
   6   5   7     1374.86     1327.11     19.18 o
   7   5   7       56.64       67.03      4.66 o
  -8   6   7        3.61       17.29      2.44 o
  -7   6   7      227.54      235.70      4.49 o
  -6   6   7        0.12       12.91      1.39 o
  -5   6   7       89.38       91.21      5.99 o
  -4   6   7      135.63      145.97      3.19 o
  -3   6   7      307.80      288.73      4.41 o
  -2   6   7       16.77       25.03      1.01 o
  -1   6   7     1199.37     1106.94     11.59 o
   0   6   7      298.22      323.68      4.73 o
   1   6   7     3291.41     3118.06     27.84 o
   2   6   7      877.42      846.23      8.35 o
   3   6   7     3516.00     3595.58     28.24 o
   4   6   7      495.48      452.60      7.01 o
   5   6   7     3054.71     3128.21     36.81 o
   6   6   7      389.38      399.28      9.35 o
   7   6   7     1329.38     1293.23     19.72 o
  -8   7   7      130.77      131.24      4.95 o
  -7   7   7      966.25      911.98     11.59 o
  -6   7   7      408.42      395.96      7.34 o
  -5   7   7      226.98      256.92      6.15 o
  -4   7   7     1243.02     1280.17     34.42 o
  -3   7   7      578.53      513.91      8.65 o
  -2   7   7     1625.67     1623.99     16.11 o
  -1   7   7     1460.10     1396.94     16.43 o
   0   7   7      969.72      911.05     12.14 o
   1   7   7     2527.26     2419.80     24.46 o
   2   7   7      671.89      680.07      8.28 o
   3   7   7     3176.12     3149.23     28.98 o
   4   7   7      289.37      314.12      6.30 o
   5   7   7      124.38      141.29      5.14 o
   6   7   7      167.79      177.63      8.31 o
   7   7   7      240.35      257.72      9.70 o
  -8   8   7       41.76       43.82      2.90 o
  -7   8   7      273.38      283.74      6.61 o
  -6   8   7        0.47        2.78      1.20 o
  -5   8   7     2042.13     2025.96     27.82 o
  -4   8   7       72.13       81.84      3.35 o
  -3   8   7      929.54      992.82     14.65 o
  -2   8   7       14.40       15.54      1.41 o
  -1   8   7      502.85      545.07      8.11 o
   0   8   7       89.91       85.38      3.14 o
   1   8   7     1125.36     1181.32     15.50 o
   2   8   7      322.77      327.65      6.87 o
   3   8   7      229.59      219.50      6.49 o
   4   8   7        5.52       10.04      4.36 o
   5   8   7      373.26      368.91     12.20 o
   6   8   7       43.19       53.61      5.98 o
  -7   9   7      356.97      326.72      8.37 o
  -6   9   7      213.79      209.97      4.56 o
  -5   9   7     1209.13     1235.52     18.72 o
  -4   9   7     1298.29     1291.76     24.08 o
  -3   9   7      422.61      462.96      6.71 o
  -2   9   7     1752.99     1699.04     26.55 o
  -1   9   7      200.55      223.73      5.49 o
   0   9   7     1242.14     1210.92     18.16 o
   1   9   7      412.36      366.37      7.04 o
   2   9   7      442.60      438.10      8.28 o
   3   9   7      175.80      180.19      6.10 o
   4   9   7      222.43      222.12      7.33 o
   5   9   7      207.38      201.85      9.21 o
   6   9   7       87.11       97.79      7.75 o
  -7  10   7       62.56       64.05      3.52 o
  -6  10   7        5.71       11.19      1.82 o
  -5  10   7      920.48      943.55     19.46 o
  -4  10   7      235.44      241.64      9.16 o
  -3  10   7      424.08      437.86      6.61 o
  -2  10   7      272.12      275.36     12.40 o
  -1  10   7      645.24      648.22     11.34 o
   0  10   7      118.24      118.10      4.33 o
   1  10   7     2285.15     2293.36     27.31 o
   2  10   7      238.55      226.28      5.88 o
   3  10   7     1346.95     1345.58     21.56 o
   4  10   7      107.40      113.71      5.96 o
   5  10   7     1247.25     1245.73     26.66 o
   6  10   7        5.35        4.58      3.89 o
  -7  11   7        0.82        7.11      1.80 o
  -6  11   7      305.98      310.74      6.74 o
  -5  11   7       61.12       73.60      6.34 o
  -4  11   7      950.97      935.83     12.51 o
  -3  11   7      266.71      287.81      8.93 o
  -2  11   7       32.88       37.91      2.86 o
  -1  11   7       55.50       52.55      3.32 o
   0  11   7     1807.92     1762.38     29.52 o
   1  11   7       50.73       51.91     13.40 o
   2  11   7     1260.75     1304.08     17.97 o
   3  11   7       70.05       71.37      4.85 o
   4  11   7      268.39      278.78     10.47 o
   5  11   7      319.38      313.48     11.70 o
   6  11   7      133.08      170.17     12.34 o
  -7  12   7      132.51      133.91      5.00 o
  -6  12   7        0.73        5.04      2.01 o
  -5  12   7      564.57      552.63     14.35 o
  -4  12   7       17.83       28.09      2.28 o
  -3  12   7      831.43      804.07     13.36 o
  -2  12   7      163.44      175.47      5.28 o
  -1  12   7      578.44      560.38     10.82 o
   0  12   7      353.25      338.54      8.12 o
   1  12   7       43.00       44.41      3.51 o
   2  12   7      581.25      531.18      9.94 o
   3  12   7      361.74      359.18      9.36 o
   4  12   7       17.18       13.70      3.89 o
   5  12   7      220.05      223.09     10.21 o
   6  12   7      155.37      153.98      9.63 o
  -7  13   7        0.06       19.92      2.92 o
  -6  13   7        9.66       13.57      2.95 o
  -5  13   7      186.68      217.55     13.04 o
  -4  13   7      269.43      313.32     12.21 o
  -3  13   7        9.49       22.22      2.44 o
  -2  13   7        2.65        3.90      1.87 o
  -1  13   7       38.50       47.69      5.26 o
   0  13   7     2528.22     2365.78     32.82 o
   1  13   7      123.94      117.08      5.01 o
   2  13   7     1433.44     1375.89     26.90 o
   3  13   7       17.30       24.14      3.38 o
   4  13   7      341.68      358.04     12.43 o
   5  13   7      111.89      130.35      8.93 o
  -6  14   7      158.40      157.59      5.37 o
  -5  14   7      749.54      724.29     12.00 o
  -4  14   7       16.84       35.34      4.21 o
  -3  14   7      246.89      236.96      9.28 o
  -2  14   7      386.50      355.88      8.48 o
  -1  14   7      101.08      100.44      7.39 o
   0  14   7      755.57      663.48     12.73 o
   1  14   7        5.41        6.78      3.26 o
   2  14   7       13.75        7.59      3.21 o
   3  14   7      471.09      474.68     11.38 o
   4  14   7       20.49        9.82      3.71 o
   5  14   7       51.05       52.81     14.45 o
  -6  15   7       43.45       44.67      3.64 o
  -5  15   7        8.11       17.92      2.28 o
  -4  15   7      343.42      329.69     11.14 o
  -3  15   7        0.50        2.55      1.95 o
  -2  15   7      203.11      194.19      6.31 o
  -1  15   7       72.84       67.72      4.25 o
   0  15   7      837.77      882.44     15.86 o
   1  15   7      282.51      254.92      7.71 o
   2  15   7      202.79      220.73     13.39 o
   3  15   7      104.71      100.33      7.21 o
   4  15   7      213.68      239.23     12.34 o
   5  15   7       45.03       56.77      6.71 o
  -5  16   7      862.69      845.43     14.69 o
  -4  16   7       82.22       92.40      7.82 o
  -3  16   7      495.77      474.08     10.46 o
  -2  16   7       86.87       84.83      4.66 o
  -1  16   7      481.77      414.41      9.88 o
   0  16   7      135.52      121.67      5.42 o
   1  16   7      132.48      144.40      7.21 o
   2  16   7       66.33       63.61      7.05 o
   3  16   7      215.97      222.77     11.98 o
   4  16   7       67.32       64.40     13.74 o
  -5  17   7        3.56        9.50      2.28 o
  -4  17   7      159.12      160.94      6.53 o
  -3  17   7        0.09        2.91      2.28 o
  -2  17   7      314.90      315.65      8.48 o
  -1  17   7      347.40      329.00      8.89 o
   0  17   7      485.83      525.19     11.92 o
   1  17   7      463.68      417.72     12.96 o
   2  17   7      442.08      437.01     13.46 o
   3  17   7        7.73        6.70      3.99 o
   4  17   7      445.09      458.16     21.85 o
  -4  18   7        0.00        1.71      2.37 o
  -3  18   7      410.58      433.12     10.46 o
  -2  18   7       69.43       66.39      4.66 o
  -1  18   7      849.86      854.25     16.37 o
   0  18   7        1.90       -0.66      2.28 o
   1  18   7      148.78      152.10      9.16 o
   2  18   7        7.98        2.11      3.49 o
   3  18   7      206.56      226.13     10.21 o
  -4  19   7      324.00      332.82      9.11 o
  -3  19   7       35.85       34.75      3.83 o
  -2  19   7      284.42      264.71      8.30 o
  -1  19   7        8.20       12.94      4.21 o
   0  19   7      217.16      184.39      8.71 o
   1  19   7       50.64       44.83      5.48 o
   2  19   7      123.89       96.95      7.48 o
  -3  20   7      160.05      170.03      7.05 o
  -2  20   7       34.54       37.36      4.15 o
  -1  20   7      383.87      383.38     12.61 o
   0  20   7       34.61       23.45      4.49 o
   1  20   7       13.24       11.28      3.99 o
  -1  21   7      152.03      149.96     12.34 o
  -8   0   8       13.63       14.10      5.64 o
  -6   0   8       29.99       32.39      4.21 o
  -4   0   8      485.33      569.53     18.33 o
  -2   0   8     1675.87     2044.52     30.71 o
   0   0   8     1780.37     2305.86     36.13 o
   2   0   8        6.38        2.37      1.32 o
   4   0   8      848.89      838.29     15.50 o
   6   0   8      398.86      371.31     12.20 o
  -8   1   8       41.02       46.42      5.22 o
  -7   1   8      701.89      641.18     14.56 o
  -6   1   8      132.99      147.67      5.73 o
  -5   1   8      103.85      105.16      3.69 o
  -4   1   8      283.06      303.54      6.74 o
  -3   1   8     1198.55     1169.50     15.76 o
  -2   1   8        3.68        7.19      1.59 o
  -1   1   8     4099.60     4033.00     29.46 o
   0   1   8      439.96      484.18      9.67 o
   1   1   8     1862.70     1786.77     17.02 o
   2   1   8      184.14      231.82      6.32 o
   3   1   8      332.10      295.27      5.17 o
   4   1   8       35.84       41.51      2.52 o
   5   1   8      824.90      803.55     12.95 o
   6   1   8        3.62        4.36      2.27 o
   7   1   8        1.87        6.25      2.72 o
  -8   2   8      375.95      341.66      9.90 o
  -7   2   8       16.23       19.58      2.54 o
  -6   2   8     2041.88     1910.02     22.50 o
  -5   2   8        0.01        2.55      1.29 o
  -4   2   8     1522.23     1578.19     22.22 o
  -3   2   8      340.94      324.24      5.97 o
  -2   2   8     4443.92     4801.02     49.21 o
  -1   2   8      205.48      225.43      3.17 o
   0   2   8     2508.02     2745.24     29.86 o
   1   2   8      457.26      513.68      6.51 o
   2   2   8      536.24      533.93      7.04 o
   3   2   8      373.36      352.79      5.75 o
   4   2   8     1023.97      990.93     11.89 o
   5   2   8        7.10       23.96      2.95 o
   6   2   8      425.45      427.02     10.85 o
   7   2   8        4.01       12.42      3.38 o
  -8   3   8        7.35        9.63      3.26 o
  -7   3   8      431.27      410.37      7.75 o
  -6   3   8       11.56       19.09      1.70 o
  -5   3   8      648.01      616.27     10.58 o
  -4   3   8       27.09       23.35      2.49 o
  -3   3   8     2079.22     2087.38     21.78 o
  -2   3   8      789.49      831.56      9.14 o
  -1   3   8      855.53      862.34      8.66 o
   0   3   8      347.64      347.09      5.77 o
   1   3   8     2291.22     2300.76     23.32 o
   2   3   8      319.88      328.11      5.67 o
   3   3   8      606.35      615.72      8.94 o
   4   3   8        0.03       23.17      2.95 o
   5   3   8      694.22      699.91     13.82 o
   6   3   8      162.18      159.55      6.77 o
   7   3   8      170.53      176.62      6.60 o
  -8   4   8      353.05      370.48     10.27 o
  -7   4   8      403.91      401.10      7.75 o
  -6   4   8     1126.54     1054.98     12.68 o
  -5   4   8      130.80      144.09      4.95 o
  -4   4   8      326.25      333.94      7.10 o
  -3   4   8        0.04        6.50      1.14 o
  -2   4   8     3247.06     3247.20     33.74 o
  -1   4   8      222.45      234.62      3.58 o
   0   4   8     2869.82     2751.10     34.31 o
   1   4   8       56.84       62.78      4.48 o
   2   4   8      917.25      871.28     12.04 o
   3   4   8     1757.43     1749.37     25.06 o
   4   4   8     1967.47     1976.58     28.32 o
   5   4   8      518.65      547.50     10.38 o
   6   4   8      204.06      201.35      6.48 o
   7   4   8      115.73      110.16      5.81 o
  -8   5   8        8.45        7.22      2.04 o
  -7   5   8      134.85      126.59      4.78 o
  -6   5   8      386.53      364.24      6.56 o
  -5   5   8      151.03      141.25      4.85 o
  -4   5   8      366.98      370.12      5.11 o
  -3   5   8     1583.19     1508.34     15.45 o
  -2   5   8      647.11      642.44      7.37 o
  -1   5   8     1379.83     1293.63     13.50 o
   0   5   8     1137.20     1111.03     14.14 o
   1   5   8     3376.53     3217.68     31.56 o
   2   5   8        2.87        7.16      2.20 o
   3   5   8      348.86      375.37      6.80 o
   4   5   8      455.67      442.73      8.62 o
   5   5   8       90.77       98.77      6.67 o
   6   5   8      194.55      220.46      9.34 o
  -8   6   8      319.41      337.63      7.62 o
  -7   6   8      118.18      119.37      6.54 o
  -6   6   8     1000.19      964.66     13.28 o
  -5   6   8       15.21       18.63      1.12 o
  -4   6   8      970.92      993.55     12.71 o
  -3   6   8        5.62       10.61      1.07 o
  -2   6   8      744.89      772.56      7.66 o
  -1   6   8      239.50      261.70      3.99 o
   0   6   8      798.78      833.57     10.88 o
   1   6   8     1427.78     1395.45     15.37 o
   2   6   8     1430.67     1414.01     15.95 o
   3   6   8     1458.15     1460.60     16.98 o
   4   6   8     1556.98     1580.44     26.72 o
   5   6   8      542.44      553.15     12.04 o
   6   6   8      563.31      584.58     16.69 o
  -8   7   8        0.57        2.45      1.95 o
  -7   7   8      339.90      314.65      8.22 o
  -6   7   8      201.09      193.84      3.91 o
  -5   7   8      910.42      889.29     18.26 o
  -4   7   8      937.03      933.05     14.21 o
  -3   7   8     1560.02     1606.74     18.67 o
  -2   7   8       27.90       25.36      1.29 o
  -1   7   8      812.10      827.08     10.91 o
   0   7   8      605.92      624.42     10.82 o
   1   7   8      328.89      327.68      7.57 o
   2   7   8     1144.63     1156.49     15.76 o
   3   7   8      165.54      174.19      5.29 o
   4   7   8       26.83       25.42      3.38 o
   5   7   8      354.71      370.94     12.43 o
   6   7   8      492.41      487.74     15.20 o
  -8   8   8      131.14      128.99      7.75 o
  -7   8   8      349.71      329.32      6.08 o
  -6   8   8        2.35        4.77      1.55 o
  -5   8   8      165.02      158.38      4.82 o
  -4   8   8      605.04      620.59     15.15 o
  -3   8   8      178.26      188.09      7.75 o
  -2   8   8      517.88      544.92     12.28 o
  -1   8   8      833.57      884.32     13.73 o
   0   8   8     2020.12     1965.00     26.83 o
   1   8   8     3372.77     3327.04     43.13 o
   2   8   8     1867.81     1847.06     23.17 o
   3   8   8     2026.48     1974.50     24.93 o
   4   8   8        5.03        9.57      2.69 o
   5   8   8      326.18      322.15     18.68 o
   6   8   8       44.83       51.74      6.22 o
  -7   9   8      236.08      254.76      5.65 o
  -6   9   8        0.08        1.53      1.34 o
  -5   9   8     1360.26     1366.65     25.19 o
  -4   9   8      230.12      222.31      7.62 o
  -3   9   8      761.70      749.91     15.86 o
  -2   9   8       75.16       73.48      2.63 o
  -1   9   8       36.60       35.15      2.56 o
   0   9   8      659.48      633.52     11.34 o
   1   9   8        3.45        7.08      1.87 o
   2   9   8       31.89       39.20      4.92 o
   3   9   8      874.87      870.47     13.74 o
   4   9   8       42.61       36.10      3.86 o
   5   9   8     1281.07     1325.71     27.90 o
   6   9   8        1.53       14.76      8.46 o
  -7  10   8      104.78       94.75      4.82 o
  -6  10   8       10.64       20.27      2.79 o
  -5  10   8       22.28       31.83      3.52 o
  -4  10   8      566.18      573.04     13.72 o
  -3  10   8       68.49       81.56      2.75 o
  -2  10   8      185.59      181.91      5.97 o
  -1  10   8      179.01      159.01      6.88 o
   0  10   8      827.70      813.88     15.51 o
   1  10   8      245.70      209.71      6.23 o
   2  10   8      734.51      704.28     13.42 o
   3  10   8      816.94      822.77     15.46 o
   4  10   8       30.82       38.09      4.07 o
   5  10   8      155.87      177.80      9.21 o
   6  10   8       89.35      108.46     10.57 o
  -7  11   8       73.89       76.60      4.68 o
  -6  11   8       45.00       51.29      3.91 o
  -5  11   8      412.98      422.56     12.02 o
  -4  11   8        0.42        3.38      2.35 o
  -3  11   8      326.84      318.82      6.64 o
  -2  11   8        8.26       12.60      1.95 o
  -1  11   8      307.32      307.63      7.23 o
   0  11   8       31.08       37.50      3.10 o
   1  11   8      867.11      894.85     15.58 o
   2  11   8        2.85        5.37      2.28 o
   3  11   8     1001.71     1095.42     23.41 o
   4  11   8        0.28        1.87      2.48 o
   5  11   8      171.85      171.55      9.21 o
  -7  12   8       73.77       70.99      3.41 o
  -6  12   8        2.10        4.46      3.43 o
  -5  12   8       29.96       31.66      3.89 o
  -4  12   8      285.99      282.30     11.98 o
  -3  12   8       12.73        9.24      6.34 o
  -2  12   8      135.11      155.14      5.16 o
  -1  12   8       12.16       19.83      2.69 o
   0  12   8      274.65      314.75      7.95 o
   1  12   8        1.26        2.82      2.03 o
   2  12   8      425.37      431.98     10.29 o
   3  12   8        7.18       11.88      3.38 o
   4  12   8      403.62      402.73     13.20 o
   5  12   8       26.49       28.76      4.93 o
  -6  13   8        6.44        2.17      2.99 o
  -5  13   8      552.59      560.56     14.85 o
  -4  13   8      123.13      123.93      4.62 o
  -3  13   8      336.97      321.17     10.43 o
  -2  13   8      120.95      122.34      4.75 o
  -1  13   8      463.22      402.62      9.18 o
   0  13   8       18.70       28.87      3.20 o
   1  13   8     1350.86     1265.48     20.47 o
   2  13   8        1.42        5.63      2.37 o
   3  13   8      920.15      865.89     20.68 o
   4  13   8       78.02      102.91     11.28 o
   5  13   8        9.19        8.62      4.21 o
  -6  14   8      881.62      914.17     20.97 o
  -5  14   8        2.42        4.23      2.87 o
  -4  14   8     3474.98     3360.62     43.69 o
  -3  14   8      120.41      127.61      4.99 o
  -2  14   8     3845.53     3386.56     46.11 o
  -1  14   8        0.13        1.36      1.87 o
   0  14   8     2533.83     2206.34     31.58 o
   1  14   8        3.67        8.60      2.56 o
   2  14   8      749.43      680.95     17.19 o
   3  14   8      338.66      339.45     11.96 o
   4  14   8      388.11      382.04     19.03 o
   5  14   8        0.21        0.56      3.71 o
  -6  15   8       61.88       58.39      4.75 o
  -5  15   8      143.44      147.81      7.93 o
  -4  15   8       17.40       16.87      2.50 o
  -3  15   8       14.92       15.58      3.01 o
  -2  15   8       31.80       34.96      3.32 o
  -1  15   8       89.07      110.10      5.08 o
   0  15   8      200.71      179.78      6.97 o
   1  15   8      186.61      204.06      7.18 o
   2  15   8      172.51      158.87      8.21 o
   3  15   8      861.63      857.10     29.96 o
   4  15   8       43.13       45.11      8.46 o
  -5  16   8        8.65       11.57      7.40 o
  -4  16   8      210.55      236.91     22.56 o
  -3  16   8      413.54      425.48     13.52 o
  -2  16   8       17.99       37.61      3.41 o
  -1  16   8       27.19       32.66      3.51 o
   0  16   8       20.58       47.48      6.71 o
   1  16   8       30.49       18.27      3.10 o
   2  16   8       42.03       69.73      5.98 o
   3  16   8      140.34      142.74      8.47 o
   4  16   8        3.35        9.16      6.34 o
  -5  17   8       92.46       95.60      4.26 o
  -4  17   8       16.21       22.31      5.29 o
  -3  17   8       13.93       14.39      2.79 o
  -2  17   8      156.19      144.27      5.79 o
  -1  17   8      793.40      771.69     16.58 o
   0  17   8       49.69       51.85      4.44 o
   1  17   8       52.56       59.34      6.34 o
   2  17   8      540.02      548.29     15.69 o
   3  17   8      399.62      407.78     13.96 o
  -4  18   8      281.46      272.66     11.21 o
  -3  18   8       50.31       49.00      4.01 o
  -2  18   8      108.18      102.53      5.47 o
  -1  18   8       57.02       61.49      5.69 o
   0  18   8      102.80       95.34      5.79 o
   1  18   8       47.47       49.38      6.70 o
   2  18   8      167.06      132.06      8.71 o
   3  18   8      126.88      174.95     21.15 o
  -3  19   8      334.09      338.98      9.34 o
  -2  19   8      130.55      143.47      6.53 o
  -1  19   8      559.21      516.27     18.37 o
   0  19   8      157.59      147.57      8.21 o
   1  19   8        2.36       -0.70      3.49 o
   2  19   8        9.47       12.94      4.21 o
  -2  20   8      143.43      153.68      6.84 o
  -1  20   8      309.93      354.98     10.12 o
   0  20   8      432.96      447.16     13.93 o
  -7   0   9      457.28      477.46     17.97 o
  -5   0   9      118.62      134.41      6.22 o
  -3   0   9      414.99      394.02      7.68 o
  -1   0   9      192.06      228.40      4.02 o
   1   0   9        6.31       10.48      2.20 o
   3   0   9        3.11        0.00      1.99 o
   5   0   9       28.63       35.95      6.34 o
  -8   1   9        1.92        7.94      2.79 o
  -7   1   9       39.66       62.48      3.96 o
  -6   1   9       53.99       69.24      4.17 o
  -5   1   9       56.80       69.36      4.27 o
  -4   1   9      349.65      350.21      6.79 o
  -3   1   9       11.67       29.52      1.73 o
  -2   1   9        7.38       15.12      1.07 o
  -1   1   9       76.06       90.14      2.10 o
   0   1   9     2243.06     2211.43     24.93 o
   1   1   9       86.34      112.75      3.57 o
   2   1   9       26.40       23.13      2.11 o
   3   1   9      154.85      151.38      5.24 o
   4   1   9     1067.42     1097.13     16.02 o
   5   1   9       57.00       55.33      5.48 o
   6   1   9      367.42      352.29     12.20 o
  -8   2   9      110.37      107.21     10.93 o
  -7   2   9      267.94      259.75     11.38 o
  -6   2   9       35.97       66.35      3.74 o
  -5   2   9      417.31      441.13      8.09 o
  -4   2   9      532.53      538.85      7.86 o
  -3   2   9      989.56      980.42     14.08 o
  -2   2   9       36.12       49.19      1.65 o
  -1   2   9       36.40       32.07      2.15 o
   0   2   9      293.76      310.12      5.53 o
   1   2   9        6.34        9.01      1.48 o
   2   2   9      303.03      251.95      5.62 o
   3   2   9        3.24       15.73      2.11 o
   4   2   9     1281.89     1219.99     17.25 o
   5   2   9      775.86      774.93     18.19 o
   6   2   9      118.41      132.85      6.64 o
  -8   3   9      476.04      467.44     11.76 o
  -7   3   9        6.37       30.00      2.07 o
  -6   3   9      707.46      681.33      9.65 o
  -5   3   9       14.88       37.19      3.71 o
  -4   3   9      187.94      208.69      6.71 o
  -3   3   9       45.40       50.17      1.84 o
  -2   3   9      429.24      429.76      8.10 o
  -1   3   9       43.28       63.68      1.79 o
   0   3   9     1820.46     1823.33     21.04 o
   1   3   9      213.91      229.00      4.92 o
   2   3   9      685.58      680.63     10.46 o
   3   3   9        1.52        1.08      1.48 o
   4   3   9      160.62      181.80      5.62 o
   5   3   9        9.79       14.80      4.93 o
   6   3   9      199.74      185.65      8.97 o
  -8   4   9       22.62       28.61      3.78 o
  -7   4   9      539.55      538.71      9.21 o
  -6   4   9       49.57       51.86      2.20 o
  -5   4   9      775.82      782.34     16.29 o
  -4   4   9       42.09       50.45      3.71 o
  -3   4   9      910.75      944.01     11.14 o
  -2   4   9     1020.94     1011.34     13.97 o
  -1   4   9     1025.16     1063.61     11.54 o
   0   4   9       20.49       16.92      1.61 o
   1   4   9      207.20      222.53      4.88 o
   2   4   9       54.87       56.60      3.51 o
   3   4   9       95.37      103.31      4.44 o
   4   4   9        5.75       12.34      3.49 o
   5   4   9      495.36      497.63     19.03 o
   6   4   9       23.31       31.32      5.99 o
  -8   5   9      101.69      107.80      4.45 o
  -7   5   9       50.04       54.88      3.02 o
  -6   5   9      213.62      196.10      4.12 o
  -5   5   9        2.98       11.51      2.15 o
  -4   5   9     1028.48     1006.02     10.99 o
  -3   5   9      276.96      269.86      4.82 o
  -2   5   9     1360.59     1329.62     18.01 o
  -1   5   9      382.19      394.48      7.36 o
   0   5   9      907.74      850.58     12.69 o
   1   5   9      182.85      199.68      5.08 o
   2   5   9     1811.94     1789.04     25.06 o
   3   5   9     1316.13     1341.66     18.02 o
   4   5   9     1348.39     1393.83     21.92 o
   5   5   9      801.22      766.91     15.02 o
   6   5   9      197.94      195.41     11.28 o
  -8   6   9        6.62       17.58      2.40 o
  -7   6   9       94.17      106.96      4.08 o
  -6   6   9       24.44       36.06      3.62 o
  -5   6   9      458.28      481.36      9.66 o
  -4   6   9        7.86       17.79      1.23 o
  -3   6   9     3041.97     3104.57     33.51 o
  -2   6   9      260.77      264.05      4.31 o
  -1   6   9     8124.56     7783.85     81.59 o
   0   6   9       65.02       57.06      3.20 o
   1   6   9     9879.75     9201.12    110.14 o
   2   6   9       31.51       45.61      3.51 o
   3   6   9     2829.13     2793.31     38.38 o
   4   6   9      444.57      423.65     12.96 o
   5   6   9      679.82      671.03     25.38 o
   6   6   9      111.67      101.21      7.97 o
  -7   7   9      111.98      112.55      4.65 o
  -6   7   9      325.35      290.44     14.80 o
  -5   7   9       22.29       22.47      2.64 o
  -4   7   9      790.16      793.68     26.08 o
  -3   7   9       17.02       21.32      2.82 o
  -2   7   9      193.71      209.89      7.02 o
  -1   7   9     1047.81      962.92     14.82 o
   0   7   9        9.83       11.28      1.95 o
   1   7   9     6178.54     5830.32     72.02 o
   2   7   9       13.61        8.84      2.75 o
   3   7   9     2628.57     2584.94     36.35 o
   4   7   9       99.78      109.91      8.46 o
   5   7   9      357.40      353.14     18.33 o
   6   7   9      291.09      304.04     12.20 o
  -7   8   9      266.05      253.84      6.88 o
  -6   8   9       18.96       33.53      2.37 o
  -5   8   9       56.58       54.98      7.75 o
  -4   8   9       15.65       29.94      4.23 o
  -3   8   9      313.31      316.11     13.74 o
  -2   8   9      431.07      430.42     18.49 o
  -1   8   9     2768.90     2583.02     33.99 o
   0   8   9        1.42        2.97      1.53 o
   1   8   9      815.82      815.30     14.23 o
   2   8   9      294.90      296.01      9.31 o
   3   8   9        2.68        3.94      2.15 o
   4   8   9       21.33       17.46      3.99 o
   5   8   9       40.43       32.42      7.05 o
   6   8   9        9.75        6.76      4.21 o
  -7   9   9       11.68       33.48      2.34 o
  -6   9   9      212.04      203.25      5.07 o
  -5   9   9       13.39       27.91      3.52 o
  -4   9   9      538.94      557.50     13.21 o
  -3   9   9       36.36       57.44      4.40 o
  -2   9   9      248.07      268.73      8.63 o
  -1   9   9      118.64      125.37      4.25 o
   0   9   9      135.24      135.52      4.97 o
   1   9   9     1165.20     1121.11     21.84 o
   2   9   9       11.11       18.34      2.97 o
   3   9   9     1235.75     1243.34     20.89 o
   4   9   9        2.40        1.08      5.99 o
   5   9   9      725.84      715.44     27.49 o
   6   9   9      224.86      233.82     11.14 o
  -7  10   9       10.48       12.83      2.14 o
  -6  10   9        0.34       -0.70      4.23 o
  -5  10   9        4.85        3.24      2.35 o
  -4  10   9       26.15       31.10      3.52 o
  -3  10   9      227.47      229.97      8.46 o
  -2  10   9     1272.54     1220.99     18.21 o
  -1  10   9      210.76      237.07      6.87 o
   0  10   9       48.82       37.57      3.10 o
   1  10   9     1035.14     1045.08     17.49 o
   2  10   9        4.61        3.48      2.15 o
   3  10   9     1554.40     1488.61     29.39 o
   4  10   9        1.00       -3.21      3.21 o
   5  10   9       40.18       37.36      7.75 o
  -7  11   9       19.50       24.40      2.31 o
  -6  11   9        8.09       10.98      2.99 o
  -5  11   9       83.96      101.66      5.86 o
  -4  11   9      888.75      894.76     19.27 o
  -3  11   9       67.09       55.59      2.22 o
  -2  11   9      940.10      969.75     15.52 o
  -1  11   9      186.12      167.69      5.49 o
   0  11   9      183.36      194.15      6.18 o
   1  11   9      499.31      474.24     10.41 o
   2  11   9      794.49      817.05     15.30 o
   3  11   9      168.55      186.35      8.71 o
   4  11   9      252.17      275.44     16.56 o
   5  11   9      249.70      261.50     16.92 o
  -6  12   9       35.82       33.55      4.16 o
  -5  12   9      457.43      475.09     14.80 o
  -4  12   9        7.37        9.69      2.87 o
  -3  12   9      246.84      252.43      6.20 o
  -2  12   9      163.89      162.77      5.28 o
  -1  12   9     1110.23     1061.78     17.41 o
   0  12   9        6.67        4.46      2.03 o
   1  12   9      985.94      971.13     16.93 o
   2  12   9       39.90       34.55      3.78 o
   3  12   9      647.91      657.56     17.42 o
   4  12   9       90.50      110.83      7.97 o
   5  12   9       42.31       35.24      8.46 o
  -6  13   9      359.28      383.21     15.86 o
  -5  13   9        8.14       11.95      3.21 o
  -4  13   9     1364.72     1367.20     27.29 o
  -3  13   9        0.30       -0.55      2.20 o
  -2  13   9      931.84      894.42     20.45 o
  -1  13   9       15.49       18.23      2.69 o
   0  13   9       76.66       87.10      4.97 o
   1  13   9       56.41       59.60      5.22 o
   2  13   9      871.19      919.29     19.07 o
   3  13   9       89.54      101.23      7.71 o
   4  13   9       45.84       62.73      9.87 o
  -6  14   9       29.19       41.78      5.22 o
  -5  14   9      742.81      752.50     18.26 o
  -4  14   9       33.69       37.56      8.11 o
  -3  14   9      790.08      757.30     18.15 o
  -2  14   9      213.08      194.18      6.20 o
  -1  14   9     1474.26     1396.31     22.04 o
   0  14   9        1.63        3.22      2.73 o
   1  14   9      447.16      437.36     13.37 o
   2  14   9       43.76       43.96      5.22 o
   3  14   9      764.83      752.94     25.38 o
   4  14   9        0.11       -0.70      4.93 o
  -5  15   9       96.20       92.25      7.11 o
  -4  15   9      391.90      406.60      8.95 o
  -3  15   9       69.62       60.77     10.93 o
  -2  15   9      562.62      546.57     11.39 o
  -1  15   9       76.40       70.34      6.35 o
   0  15   9      747.44      682.74     20.66 o
   1  15   9        2.54        7.53      2.69 o
   2  15   9      876.74      820.61     19.92 o
   3  15   9        3.02        0.70      3.49 o
   4  15   9        6.35        3.52      5.64 o
  -5  16   9      386.88      395.28     13.14 o
  -4  16   9      250.30      248.00      6.49 o
  -3  16   9      384.30      385.28     14.52 o
  -2  16   9       11.15       14.16      2.69 o
  -1  16   9      460.46      464.59     10.94 o
   0  16   9       90.58       67.52      4.97 o
   1  16   9       91.00       93.26      5.70 o
   2  16   9       20.97       32.78      6.70 o
   3  16   9      509.99      524.35     15.93 o
  -4  17   9       11.22       15.28      2.70 o
  -3  17   9       14.77       17.93      2.86 o
  -2  17   9       98.50      120.59      5.58 o
  -1  17   9       10.10        8.97      3.28 o
   0  17   9      324.04      353.57      9.71 o
   1  17   9       17.02       15.08      3.71 o
   2  17   9      259.49      268.96     10.97 o
   3  17   9        0.02        2.11      3.99 o
  -3  18   9       48.77       56.04      4.90 o
  -2  18   9      219.74      233.37      7.57 o
  -1  18   9      332.78      360.92     10.97 o
   0  18   9        0.00        1.80      2.56 o
   1  18   9      315.34      347.93     12.14 o
   2  18   9        2.89        1.76      3.49 o
  -2  19   9      150.67      139.79      6.41 o
  -1  19   9        0.79        2.00      2.79 o
   0  19   9       30.29       19.45      3.89 o
   1  19   9        0.47        1.08      3.21 o
  -8   0  10        2.82        2.82      3.49 o
  -6   0  10      291.37      294.64     11.28 o
  -4   0  10     1627.26     1670.14     33.13 o
  -2   0  10     2767.23     2844.04     34.65 o
   0   0  10     2232.72     2293.37     37.01 o
   2   0  10       12.37       17.62      2.99 o
   4   0  10     1223.22     1189.43     24.41 o
   6   0  10      369.99      396.13     19.03 o
  -8   1  10      125.91      121.43      5.70 o
  -7   1  10      552.37      544.22     10.47 o
  -6   1  10      419.28      422.78      8.44 o
  -5   1  10      542.22      517.82      9.06 o
  -4   1  10      931.68      968.62     14.31 o
  -3   1  10      115.17      112.66      3.58 o
  -2   1  10      491.73      532.33      6.82 o
  -1   1  10      789.98      765.85      9.04 o
   0   1  10       24.54       66.32      3.05 o
   1   1  10     3287.82     3185.49     35.51 o
   2   1  10       94.58       75.01      5.39 o
   3   1  10      482.10      494.78      9.31 o
   4   1  10      214.87      217.15      6.24 o
   5   1  10      928.79      893.91     27.49 o
   6   1  10      200.95      182.65      9.21 o
  -8   2  10      357.45      343.41     11.96 o
  -7   2  10       19.24       28.36      3.51 o
  -6   2  10     1131.38     1100.61     16.02 o
  -5   2  10      243.42      224.52      6.49 o
  -4   2  10     1625.50     1589.45     40.53 o
  -3   2  10      479.16      434.40     20.79 o
  -2   2  10     1029.72     1008.54     14.92 o
  -1   2  10       88.59      108.65      2.68 o
   0   2  10     3722.55     3591.52     38.85 o
   1   2  10        2.24        0.05      1.20 o
   2   2  10      945.76      911.30     13.21 o
   3   2  10       39.00       46.97      3.33 o
   4   2  10     1495.48     1431.27     19.82 o
   5   2  10       30.10       59.28      5.98 o
   6   2  10      168.23      178.10      9.47 o
  -8   3  10      100.81      104.39      6.37 o
  -7   3  10      742.41      698.73     13.96 o
  -6   3  10       24.95       30.11      4.37 o
  -5   3  10      574.02      544.41     10.79 o
  -4   3  10        2.85        6.70      1.74 o
  -3   3  10     1906.08     1885.30     40.25 o
  -2   3  10      591.37      572.50      7.98 o
  -1   3  10     1939.97     1940.70     19.51 o
   0   3  10        0.25        9.46      1.53 o
   1   3  10     1156.90     1144.55     21.61 o
   2   3  10       13.83       26.82      2.43 o
   3   3  10      685.65      687.10     11.34 o
   4   3  10       62.72       60.08      3.85 o
   5   3  10      790.44      778.11     18.92 o
   6   3  10      174.65      169.28      8.93 o
  -8   4  10       65.96       76.85      6.32 o
  -7   4  10       13.30       20.48      1.99 o
  -6   4  10      372.25      352.05      7.64 o
  -5   4  10      117.06      105.49      5.64 o
  -4   4  10      653.66      657.11     13.70 o
  -3   4  10       68.45       69.73      2.19 o
  -2   4  10      181.94      194.18      5.03 o
  -1   4  10       22.10       18.48      1.61 o
   0   4  10     3134.29     2985.79     33.01 o
   1   4  10        3.82        6.12      1.48 o
   2   4  10      544.28      526.11     12.72 o
   3   4  10       16.17       27.66      5.14 o
   4   4  10      230.64      218.05      7.13 o
   5   4  10       81.38       81.76      9.16 o
  -7   5  10      888.80      851.85     12.59 o
  -6   5  10       50.84       49.43      3.33 o
  -5   5  10     1464.22     1419.24     21.47 o
  -4   5  10      183.16      184.90      5.44 o
  -3   5  10     2665.35     2593.89     32.41 o
  -2   5  10      603.59      612.68      7.54 o
  -1   5  10      506.63      490.06      8.39 o
   0   5  10        1.36        2.11      1.50 o
   1   5  10       48.05       50.46      3.92 o
   2   5  10      314.69      310.64      9.71 o
   3   5  10      357.80      352.89     12.69 o
   4   5  10        7.50        7.65      3.21 o
   6   5  10        0.44        7.75      6.34 o
  -7   6  10      319.22      312.16      7.22 o
  -6   6  10      171.96      155.52      8.81 o
  -5   6  10        9.53       21.44      5.29 o
  -4   6  10      676.43      681.85     10.28 o
  -3   6  10       25.11       28.19      2.99 o
  -2   6  10     1767.74     1783.11     32.09 o
  -1   6  10      456.75      427.94      8.33 o
   0   6  10     2934.26     2845.33     37.14 o
   1   6  10       62.05       64.02      5.01 o
   2   6  10      871.25      875.49     15.60 o
   3   6  10      227.97      225.29     10.24 o
   4   6  10      216.76      204.63      9.21 o
   5   6  10      148.62      152.25     11.98 o
   6   6  10      154.31      161.41     13.39 o
  -7   7  10      144.85      154.66      5.02 o
  -6   7  10      145.04      140.27     11.28 o
  -5   7  10      366.82      372.90      6.24 o
  -4   7  10        0.77        0.70      3.52 o
  -3   7  10      609.69      591.95     30.66 o
  -2   7  10      736.86      746.38     13.21 o
  -1   7  10      293.52      285.29      6.62 o
   0   7  10      156.82      168.35      5.26 o
   1   7  10     1117.05     1091.08     17.75 o
   2   7  10     1110.53     1081.42     18.30 o
   3   7  10     1359.42     1328.90     21.84 o
   4   7  10       28.10       43.01      5.22 o
   5   7  10      827.42      825.39     30.31 o
  -7   8  10       52.15       50.21      9.01 o
  -6   8  10      201.18      219.92     14.10 o
  -5   8  10       70.73       81.43      4.34 o
  -4   8  10      162.66      167.83      6.39 o
  -3   8  10        3.04        6.20      2.47 o
  -2   8  10      566.89      576.52      8.35 o
  -1   8  10        0.82        4.81      1.53 o
   0   8  10       84.94       80.12      4.21 o
   1   8  10      427.54      415.93      9.59 o
   2   8  10     1242.59     1223.57     19.93 o
   3   8  10      100.55      109.15      5.67 o
   4   8  10     1065.12     1041.34     23.67 o
   5   8  10       54.58       69.78      9.87 o
  -7   9  10      163.65      165.02      5.53 o
  -6   9  10        4.68        4.58      1.94 o
  -5   9  10      421.02      402.48     18.33 o
  -4   9  10      126.78      116.15      5.74 o
  -3   9  10     1132.55     1135.81     22.28 o
  -2   9  10        0.00        4.39      2.20 o
  -1   9  10     1408.81     1339.09     22.46 o
   0   9  10      181.53      180.36      5.96 o
   1   9  10     1456.32     1396.02     24.83 o
   2   9  10        3.98        6.11      2.44 o
   3   9  10      414.37      440.75     13.01 o
   4   9  10        1.10       24.03      4.72 o
   5   9  10      116.00      104.32     11.98 o
  -7  10  10       18.40       25.85      3.15 o
  -6  10  10      386.17      399.43     10.67 o
  -5  10  10       10.18        9.76      4.58 o
  -4  10  10      694.00      698.41     26.43 o
  -3  10  10       76.52       79.16      5.29 o
  -2  10  10     1123.95     1064.05     21.57 o
  -1  10  10      169.57      163.05      6.26 o
   0  10  10       88.34       88.35      4.56 o
   1  10  10        2.92        5.14      3.77 o
   2  10  10     1245.26     1281.79     21.13 o
   3  10  10      118.18      131.65      8.46 o
   4  10  10      729.21      732.29     23.26 o
   5  10  10       55.18       57.80      9.16 o
  -6  11  10        0.08        1.41      4.23 o
  -5  11  10      112.44      109.74      6.08 o
  -4  11  10        0.63        1.64      2.20 o
  -3  11  10      581.98      599.41     28.90 o
  -2  11  10        0.14        2.19      2.20 o
  -1  11  10      613.59      598.83     11.49 o
   0  11  10       22.92       21.70      2.79 o
   1  11  10      366.88      379.67      9.34 o
   2  11  10      583.86      539.80     13.49 o
   3  11  10      597.02      595.42     16.56 o
   4  11  10        8.56       17.32      4.72 o
   5  11  10       52.65       55.68      9.87 o
  -6  12  10      201.45      206.52      8.21 o
  -5  12  10       17.44       16.45      3.52 o
  -4  12  10      661.70      641.25     19.03 o
  -3  12  10        2.62        2.04      1.57 o
  -2  12  10      652.77      612.11     19.54 o
  -1  12  10        0.02        1.25      1.87 o
   0  12  10       51.77       44.99      3.70 o
   1  12  10       31.60       43.25      3.88 o
   2  12  10      225.87      231.58      7.84 o
   3  12  10      344.55      332.48     12.34 o
   4  12  10        9.92       11.44      4.21 o
  -6  13  10      395.73      409.41     12.50 o
  -5  13  10      136.20      136.66      7.28 o
  -4  13  10      259.68      272.92      9.82 o
  -3  13  10      694.19      679.55     11.94 o
  -2  13  10        0.15        0.10      1.74 o
  -1  13  10      935.52      880.23     15.62 o
   0  13  10        0.03        0.47      2.03 o
   1  13  10      278.88      280.42      9.33 o
   2  13  10      219.60      223.81      7.90 o
   3  13  10      894.42      922.20     22.18 o
   4  13  10      269.23      300.40     12.20 o
  -5  14  10        8.05       14.53      4.58 o
  -4  14  10      342.92      340.99     15.86 o
  -3  14  10        6.74       13.13      2.17 o
  -2  14  10      158.79      163.74      6.53 o
  -1  14  10       76.38       76.92      5.67 o
   0  14  10       69.88       76.59      5.21 o
   1  14  10       33.31       32.70      3.66 o
   2  14  10      721.83      735.89     18.65 o
   3  14  10       76.71       85.66      7.48 o
   4  14  10      100.62       95.16     11.98 o
  -5  15  10      168.66      184.80      8.81 o
  -4  15  10      313.66      281.96     10.64 o
  -3  15  10      413.55      407.22     12.93 o
  -2  15  10      347.44      323.50      8.49 o
  -1  15  10      949.01      902.53     16.42 o
   0  15  10       36.13       37.33      3.78 o
   1  15  10      222.03      199.09      7.30 o
   2  15  10      182.99      216.28      9.71 o
   3  15  10      120.04      119.07      8.47 o
  -4  16  10       44.29       53.41      5.92 o
  -3  16  10      139.32      140.94      8.30 o
  -2  16  10      182.76      176.78      6.95 o
  -1  16  10       88.96       98.49      5.38 o
   0  16  10        6.02        9.57      2.69 o
   1  16  10       16.93       23.87      3.66 o
   2  16  10      208.97      226.17      9.93 o
   3  16  10       39.67       36.97     10.22 o
  -4  17  10       40.95       34.90      2.50 o
  -3  17  10        6.09        4.58      3.88 o
  -2  17  10        0.74        3.67      2.56 o
  -1  17  10      269.55      276.28      8.98 o
   0  17  10       95.11       81.74      5.60 o
   1  17  10      366.47      362.65     12.43 o
   2  17  10       20.23       16.53      4.40 o
  -3  18  10        3.36        5.59      2.56 o
  -2  18  10      565.39      523.89     12.13 o
  -1  18  10        2.95        4.79      2.69 o
   0  18  10      150.23      144.37      7.15 o
   1  18  10        0.78       -2.11      2.99 o
  -1  19  10      167.17      203.00     14.10 o
  -7   0  11      261.05      264.51      9.93 o
  -5   0  11      528.85      503.18     12.93 o
  -3   0  11      172.98      206.52     10.57 o
  -1   0  11      322.22      337.58      8.43 o
   1   0  11      169.63      170.23      6.48 o
   3   0  11      643.04      633.69     24.67 o
   5   0  11     1352.81     1295.54     38.06 o
  -7   1  11        0.04        7.81      2.27 o
  -6   1  11        3.05        8.35      2.36 o
  -5   1  11       18.88       26.49      3.10 o
  -4   1  11      719.51      693.62     11.03 o
  -3   1  11       29.57       27.72      3.21 o
  -2   1  11       99.95       98.12      1.97 o
  -1   1  11        2.36        2.26      1.12 o
   0   1  11     3145.50     2903.66     32.42 o
   1   1  11       30.41       29.56      2.43 o
   2   1  11      692.07      644.70     10.65 o
   3   1  11      200.84      177.48      5.54 o
   4   1  11      171.12      175.48      5.88 o
   5   1  11       26.41       25.32      4.72 o
   6   1  11      101.39      122.91      8.97 o
  -7   2  11      227.87      208.98      8.65 o
  -6   2  11      590.65      589.50     10.64 o
  -5   2  11      348.14      336.64      8.36 o
  -4   2  11       37.21       55.54      4.72 o
  -3   2  11      237.60      258.68      8.21 o
  -2   2  11        5.39       10.88      0.83 o
  -1   2  11      661.51      603.31     12.21 o
   0   2  11      137.65      155.86      4.11 o
   1   2  11     1298.02     1218.67     16.67 o
   2   2  11      346.75      318.71      6.96 o
   3   2  11      620.99      619.66     10.90 o
   4   2  11      168.66      145.05      5.45 o
   5   2  11      444.44      433.79     13.70 o
   6   2  11       37.57       44.41      5.98 o
  -7   3  11        8.64       19.13      3.51 o
  -6   3  11      619.05      611.22     10.80 o
  -5   3  11       39.07       44.14      3.51 o
  -4   3  11      891.85      912.45     15.13 o
  -3   3  11      365.60      359.39      9.93 o
  -2   3  11      109.01      123.23      3.26 o
  -1   3  11       84.46       74.51      3.66 o
   0   3  11      235.45      266.15      5.53 o
   1   3  11       46.69       53.40      3.31 o
   2   3  11      221.19      194.34      5.35 o
   3   3  11        5.28        4.29      1.91 o
   4   3  11       40.37       51.68      3.78 o
   5   3  11       25.04       22.41      4.72 o
  -7   4  11      191.14      188.14      4.33 o
  -6   4  11      256.43      286.65      7.84 o
  -5   4  11      381.15      394.89     17.97 o
  -4   4  11      108.64       99.34      4.12 o
  -3   4  11      207.17      239.01      3.60 o
  -2   4  11       14.34       21.60      1.51 o
  -1   4  11       16.80       25.58      1.91 o
   0   4  11      256.52      257.60      6.40 o
   1   4  11      689.98      713.07     10.86 o
   2   4  11      165.20      157.59      4.80 o
   3   4  11       52.37       59.87      4.60 o
   4   4  11      298.46      305.45     11.21 o
   5   4  11       61.45       42.29      7.75 o
  -7   5  11      109.67      148.28      4.72 o
  -6   5  11      154.02      167.02      8.21 o
  -5   5  11      361.86      300.98     14.80 o
  -3   5  11     1481.09     1005.84     29.60 o
  -2   5  11      605.38      611.85      8.03 o
  -1   5  11     1950.30     1891.25     25.70 o
   0   5  11      513.13      509.81     10.00 o
   1   5  11      305.48      313.09      7.86 o
   2   5  11       15.03       23.04      3.49 o
   3   5  11      302.56      282.37      9.97 o
   4   5  11      233.10      252.34     14.10 o
  -7   6  11       96.92      100.62      9.01 o
  -6   6  11        3.57       16.92      5.64 o
  -5   6  11        3.27        2.11      4.23 o
  -4   6  11      704.97      717.18     10.45 o
  -2   6  11      581.55      611.94      9.00 o
  -1   6  11     1240.97     1213.17     21.14 o
   0   6  11     1653.76     1565.82     27.40 o
   1   6  11      393.04      381.41     13.74 o
   2   6  11      409.72      394.20     11.70 o
   3   6  11       14.81       22.44      7.28 o
   4   6  11      149.32      140.97     11.28 o
   5   6  11      141.18      133.22     12.69 o
  -7   7  11      603.96      568.67     11.17 o
  -6   7  11      197.75      234.01     14.80 o
  -5   7  11     3911.08     3826.00     90.22 o
  -4   7  11      529.77      553.57     18.68 o
  -3   7  11     7014.56     6654.14    126.17 o
  -2   7  11      542.19      561.19      7.92 o
  -1   7  11     3082.70     3051.44     39.68 o
   0   7  11      443.93      465.49      9.59 o
   1   7  11      202.54      208.03      6.49 o
   2   7  11      753.09      750.26     15.38 o
   3   7  11      473.98      465.21     14.95 o
   4   7  11      399.87      376.66     13.20 o
   5   7  11        3.81       23.26      7.75 o
  -7   8  11      153.75      159.68      5.11 o
  -6   8  11        7.24        3.52      4.93 o
  -5   8  11      180.19      183.84      5.67 o
  -4   8  11       10.64        7.05      4.23 o
  -3   8  11     2968.07     3002.45     48.94 o
  -2   8  11        5.39        4.47      2.10 o
  -1   8  11     7598.65     7506.49    104.26 o
   0   8  11      409.95      395.30      8.88 o
   1   8  11     2971.85     2884.68     45.78 o
   2   8  11      531.36      551.95     17.45 o
   3   8  11      908.52      886.63     17.08 o
   4   8  11        7.20        9.80     10.57 o
   5   8  11       35.14       37.36      8.46 o
  -7   9  11      203.62      202.90      9.49 o
  -6   9  11      300.15      337.63     18.33 o
  -5   9  11      234.70      263.04     10.57 o
  -4   9  11      374.86      366.49     10.15 o
  -3   9  11     1126.96     1179.39     39.47 o
  -2   9  11       45.18       48.61      3.05 o
  -1   9  11      731.96      782.63     13.55 o
   0   9  11       19.34       15.58      3.51 o
   1   9  11      521.58      537.09     14.96 o
   2   9  11     1110.04     1127.99     22.14 o
   3   9  11       14.14       13.22      3.26 o
   4   9  11      597.03      620.94     25.02 o
   5   9  11       18.76       18.33      7.05 o
  -6  10  11       38.34       45.79      4.31 o
  -5  10  11       39.96       63.44      9.16 o
  -4  10  11        0.20        4.23      2.35 o
  -3  10  11      754.97      775.54     17.44 o
  -2  10  11       18.05       19.22      6.34 o
  -1  10  11     1411.21     1410.11     21.45 o
   0  10  11      261.04      242.75      7.13 o
   1  10  11      336.03      332.51      8.77 o
   2  10  11        1.56        8.26      2.79 o
   3  10  11      602.44      616.28     16.92 o
   4  10  11        1.46        0.35      3.99 o
  -6  11  11       72.09       76.52      4.58 o
  -5  11  11       17.29       19.09      3.08 o
  -4  11  11        3.87        5.19      2.82 o
  -3  11  11      129.88      137.40      7.05 o
  -2  11  11      517.00      518.62     13.85 o
  -1  11  11       98.50       89.42      4.40 o
   0  11  11      131.74      134.85      5.36 o
   1  11  11        8.19        7.47      2.56 o
   2  11  11      945.23      955.90     22.07 o
   3  11  11        1.40        1.74      4.93 o
   4  11  11      562.25      590.85     17.42 o
  -6  12  11       26.90       28.90      7.75 o
  -5  12  11      474.53      459.55     12.87 o
  -4  12  11       22.88       23.69      3.89 o
  -3  12  11      574.61      598.77     27.49 o
  -2  12  11        6.81        8.46      2.99 o
  -1  12  11        2.89        5.64      2.15 o
   0  12  11       21.39       23.09      2.97 o
   1  12  11       12.17       18.73      3.06 o
   2  12  11       49.64       54.20      4.56 o
   3  12  11       25.21       25.66      4.72 o
   4  12  11      141.51      190.54     12.69 o
  -5  13  11       17.96       29.92      4.93 o
  -4  13  11        2.12        2.06      2.87 o
  -3  13  11       51.30       50.21      3.36 o
  -2  13  11      958.72      985.97     16.56 o
  -1  13  11      254.40      245.57      7.36 o
   0  13  11      171.27      168.92     10.53 o
   1  13  11       55.64       66.80      4.85 o
   2  13  11      206.98      182.31      7.18 o
   3  13  11       56.21       61.32      6.42 o
  -5  14  11      432.67      425.12     13.21 o
  -4  14  11       13.40       12.99      3.38 o
  -3  14  11      395.65      379.64      8.03 o
  -2  14  11        8.02        2.08      1.95 o
  -1  14  11      117.87      117.82      5.36 o
   0  14  11      152.86      179.22      6.61 o
   1  14  11      133.62      147.56      7.25 o
   2  14  11       70.76       71.07      5.42 o
   3  14  11       77.94      101.55      8.21 o
  -4  15  11      135.10      141.80     13.39 o
  -3  15  11       84.00       76.20      3.98 o
  -2  15  11      408.36      364.03      9.00 o
  -1  15  11      173.61      158.64      7.30 o
   0  15  11       16.62        5.27      2.69 o
   1  15  11        8.15       12.96      3.39 o
   2  15  11      199.43      186.80     16.21 o
  -4  16  11      106.45       88.60      7.28 o
  -3  16  11      159.76      172.40     12.36 o
  -2  16  11      145.06      137.21      5.92 o
  -1  16  11      305.54      298.06      8.69 o
   0  16  11       29.75       17.06      3.26 o
   1  16  11       99.56       94.73      6.02 o
   2  16  11      364.77      398.66     13.93 o
  -3  17  11        6.11        9.03      2.56 o
  -2  17  11      403.53      449.43     11.73 o
  -1  17  11       29.90       29.52      3.73 o
   0  17  11      847.97      932.00     18.08 o
   1  17  11       76.20       79.17      9.69 o
  -1  18  11      353.87      352.94     10.15 o
  -6   0  12     1000.38      985.97     21.41 o
  -4   0  12     1269.14     1175.71     33.13 o
  -2   0  12      118.70       84.57      2.75 o
   0   0  12     4324.73     3688.76     57.31 o
   2   0  12     2601.43     2303.76     39.62 o
   4   0  12     2220.01     2040.34     37.87 o
  -7   1  12        1.85        2.30      2.19 o
  -6   1  12        5.82       11.97      2.27 o
  -5   1  12      234.89      214.35      6.77 o
  -4   1  12       14.15       20.44      3.49 o
  -3   1  12      924.21      904.25     18.69 o
  -2   1  12      693.49      653.82      6.95 o
  -1   1  12      809.07      786.86     10.99 o
   0   1  12      323.51      306.31      6.16 o
   1   1  12      957.43      856.72     12.60 o
   2   1  12       50.94       46.96      3.22 o
   3   1  12      613.31      585.39     10.83 o
   4   1  12       14.04       10.13      2.79 o
   5   1  12       36.89       23.85      4.72 o
  -7   2  12      104.54       92.81      5.00 o
  -6   2  12      284.07      272.03      6.96 o
  -5   2  12      347.71      341.82     13.63 o
  -4   2  12     1432.87     1409.70     27.14 o
  -3   2  12        4.00        9.83      6.70 o
  -2   2  12       36.70       51.16      1.80 o
  -1   2  12        3.39        7.05      1.41 o
   0   2  12      130.20      165.74      4.47 o
   1   2  12      589.52      529.51      9.15 o
   2   2  12       30.18       22.62      2.63 o
   3   2  12       50.44       49.68      3.69 o
   4   2  12       20.84       19.45      2.98 o
   5   2  12       10.10       11.98      5.64 o
  -7   3  12      127.18      135.44      5.39 o
  -6   3  12       43.27       43.42      3.38 o
  -5   3  12      272.20      276.31      7.51 o
  -4   3  12        1.09       11.41      6.70 o
  -3   3  12      121.05      121.42      5.92 o
  -2   3  12      152.28      147.76      2.73 o
  -1   3  12     1460.43     1426.35     17.59 o
   0   3  12       17.44       15.28      1.91 o
   1   3  12     1738.37     1697.93     21.21 o
   2   3  12      226.42      229.82      6.14 o
   3   3  12      428.82      452.31     10.99 o
   4   3  12      204.27      207.61      7.86 o
   5   3  12       50.07       63.44      9.87 o
  -7   4  12      400.03      366.53     17.62 o
  -6   4  12      212.22      218.03      9.21 o
  -5   4  12      300.82      284.76     14.80 o
  -4   4  12     1307.85     1259.59     36.65 o
  -3   4  12      170.38      171.21      3.73 o
  -2   4  12      236.15      230.11      6.90 o
  -1   4  12      310.73      299.50      6.82 o
   0   4  12       58.35       64.82     11.29 o
   1   4  12      311.50      294.22      7.71 o
   2   4  12      298.08      320.75      8.55 o
   3   4  12       19.88       13.52      3.10 o
   4   4  12      453.42      418.22     13.70 o
   5   4  12       60.24       64.14      9.87 o
  -7   5  12      589.32      594.20     23.26 o
  -4   5  12        7.81       14.80      4.93 o
  -3   5  12      111.00      100.09      8.46 o
  -2   5  12      158.64      154.42      3.03 o
  -1   5  12      710.81      687.37     11.85 o
   0   5  12       28.94       25.59      2.79 o
   1   5  12      611.49      602.82     11.93 o
   2   5  12       16.50       18.59      3.10 o
   3   5  12      538.37      577.80     12.88 o
   4   5  12      133.20      136.80      8.43 o
   5   5  12      492.61      518.78     23.26 o
  -7   6  12      115.78      112.81      8.21 o
  -6   6  12      252.45      264.32     15.51 o
  -5   6  12      571.35      536.40     21.85 o
  -2   6  12      628.74      623.18      9.09 o
  -1   6  12      155.57      157.56      5.92 o
   0   6  12      737.58      722.01     15.43 o
   1   6  12       25.21       26.37      4.93 o
   2   6  12      549.53      501.09     47.86 o
   3   6  12       35.00       32.75      4.72 o
   4   6  12      247.69      252.34     15.51 o
  -7   7  12      323.03      314.06      7.27 o
  -6   7  12        0.27       16.21      6.34 o
  -5   7  12      591.87      598.43     23.97 o
  -4   7  12       98.47       92.00      4.58 o
  -3   7  12     1112.90     1106.40     21.34 o
  -2   7  12      381.12      354.78     10.02 o
  -1   7  12      471.12      460.42     10.64 o
   0   7  12      190.32      206.44     11.28 o
   1   7  12      142.57      146.75     10.57 o
   2   7  12        5.58        4.05      2.28 o
   3   7  12      467.49      484.27     11.79 o
   4   7  12       30.47       45.60      5.98 o
  -6   8  12       21.50       19.74      7.05 o
  -5   8  12      110.22      148.02     11.98 o
  -4   8  12        3.32        9.87      4.93 o
  -3   8  12       16.64       41.59      5.64 o
  -2   8  12      995.41      966.68     14.99 o
  -1   8  12      132.64      126.82      4.75 o
   0   8  12     1512.15     1427.73     26.01 o
   1   8  12      219.38      220.86      7.13 o
   2   8  12      382.48      359.30     12.75 o
   3   8  12      348.23      358.03     10.16 o
   4   8  12      288.29      297.78     11.96 o
  -6   9  12      211.17      226.97     15.51 o
  -5   9  12      240.96      238.73      6.87 o
  -4   9  12       16.05       19.36      2.99 o
  -3   9  12      736.13      689.79     16.21 o
  -2   9  12        2.93       17.76      3.46 o
  -1   9  12      126.98      113.57      4.75 o
   0   9  12      126.19      135.36      5.36 o
   1   9  12       76.24       85.98      6.82 o
   2   9  12        9.63       12.66      4.48 o
   3   9  12      544.40      531.20     25.48 o
   4   9  12      178.97      194.06      9.93 o
  -6  10  12      258.43      278.42     16.92 o
  -5  10  12      500.68      485.42     11.85 o
  -4  10  12       87.63       94.37      8.46 o
  -3  10  12     1030.41     1032.91     24.67 o
  -2  10  12     1488.80     1518.67     22.05 o
  -1  10  12      309.32      291.93      7.78 o
   0  10  12     1014.34      974.59     16.92 o
   1  10  12      450.97      444.27     10.68 o
   2  10  12      395.75      409.10     11.69 o
   3  10  12        8.63        8.93      3.26 o
   4  10  12      132.98      134.28      9.47 o
  -6  11  12       48.80       52.77      3.29 o
  -5  11  12      247.52      266.44     16.21 o
  -4  11  12        0.02       -1.17      2.20 o
  -3  11  12      322.54      339.85     11.01 o
  -2  11  12       23.53       30.87      2.75 o
  -1  11  12      151.36      157.96      5.70 o
   0  11  12        3.74        5.77      2.28 o
   1  11  12       13.43       20.36      3.26 o
   2  11  12        6.15        5.64      2.85 o
   3  11  12      250.82      264.73     11.21 o
   4  11  12      329.11      353.14     19.74 o
  -5  12  12      151.28      158.78      7.34 o
  -4  12  12       39.23       49.79      5.08 o
  -3  12  12      386.83      386.04     29.25 o
  -2  12  12      821.06      864.21     20.07 o
  -1  12  12       37.42       34.10      3.88 o
   0  12  12      480.35      497.22     11.16 o
   1  12  12      368.34      370.57      9.88 o
   2  12  12     2011.96     2091.34     32.11 o
   3  12  12       59.20       55.98      6.48 o
  -5  13  12      240.79      244.57     14.10 o
  -4  13  12       37.01       41.12      4.69 o
  -3  13  12      210.15      216.74      9.13 o
  -2  13  12      208.93      220.33      9.13 o
  -1  13  12      490.26      485.81     10.98 o
   0  13  12      248.50      248.38     12.40 o
   1  13  12       72.38       64.14      5.15 o
   2  13  12       55.85       52.90      4.85 o
   3  13  12        9.94       17.52      4.93 o
  -4  14  12       68.22       67.36      6.10 o
  -3  14  12       19.14       25.38      4.40 o
  -2  14  12      140.94      111.18      9.87 o
  -1  14  12       55.30       63.74      4.44 o
   0  14  12      348.23      415.82     10.46 o
   1  14  12       21.24       34.50      4.19 o
   2  14  12       19.79       40.46      4.44 o
  -4  15  12       17.73       16.49      4.04 o
  -3  15  12      225.63      228.89      8.76 o
  -2  15  12       58.88       86.06      5.96 o
  -1  15  12      569.21      596.58     12.85 o
   0  15  12       15.76       23.78      3.62 o
   1  15  12      935.40      923.11     21.66 o
   2  15  12      102.43       91.33      7.43 o
  -3  16  12        0.06        3.58      1.81 o
  -2  16  12      665.18      694.50     13.78 o
  -1  16  12        1.93        3.80      2.56 o
   0  16  12      454.59      520.69     12.50 o
   1  16  12       13.75       12.24      3.62 o
  -1  17  12       94.09      104.91      8.11 o
  -7   0  13       12.08       12.62      3.71 o
  -5   0  13      982.72     1017.12     31.01 o
  -3   0  13      437.41      478.60     17.62 o
  -1   0  13      634.51      646.96     19.74 o
   1   0  13     1030.43      989.30     20.18 o
   3   0  13      307.96      291.67     10.71 o
   5   0  13       16.65       26.08      7.05 o
  -7   1  13       24.73       25.75      3.04 o
  -6   1  13      116.50      120.65      4.92 o
  -5   1  13       71.74       80.00      4.85 o
  -4   1  13      906.43      925.97     20.79 o
  -3   1  13       13.64       15.92      4.93 o
  -2   1  13      541.43      568.25      9.97 o
  -1   1  13       15.91       12.38      1.71 o
   0   1  13      451.71      449.60      8.01 o
   1   1  13      151.20      162.02      6.00 o
   2   1  13      500.15      542.01     10.13 o
   3   1  13      231.16      212.63      6.41 o
   4   1  13      239.22      222.30      6.93 o
  -7   2  13      123.99      132.49      5.44 o
  -6   2  13       12.53        8.76      2.27 o
  -5   2  13      842.38      828.26     15.01 o
  -4   2  13       19.19       20.54      3.49 o
  -3   2  13      437.68      450.21     13.74 o
  -2   2  13      397.42      380.91      5.80 o
  -1   2  13      309.22      326.33      6.41 o
   0   2  13        4.40        2.98      1.93 o
   1   2  13      423.26      421.89      9.57 o
   2   2  13       23.49       26.62      3.26 o
   3   2  13      634.28      621.02     13.56 o
   4   2  13        0.06       10.86      3.10 o
  -7   3  13       36.89       39.95      5.64 o
  -6   3  13      121.63      132.99     10.22 o
  -5   3  13        9.78       11.98      4.93 o
  -4   3  13      900.47      893.77     28.90 o
  -3   3  13      173.70      166.35     10.57 o
  -2   3  13      377.86      408.40      6.41 o
  -1   3  13      112.48      123.06      4.38 o
   0   3  13     1238.55     1157.25     18.16 o
   1   3  13      512.30      489.02     17.57 o
   2   3  13      640.76      621.46     12.88 o
   3   3  13      799.54      720.97     14.92 o
   4   3  13      131.33      133.36      7.05 o
  -7   4  13      736.71      731.85     19.42 o
  -6   4  13        0.86        6.34      4.93 o
  -5   4  13      834.12      864.16     29.60 o
  -4   4  13        2.70        1.41      3.52 o
  -3   4  13     1474.12     1468.57     56.39 o
  -2   4  13       79.86       83.84      4.99 o
  -1   4  13     1160.94     1154.60     17.69 o
   0   4  13      211.40      207.26      7.15 o
   1   4  13      147.00      146.75      5.67 o
   2   4  13       15.07       20.70      4.26 o
   3   4  13      445.16      441.75     13.74 o
   4   4  13       95.67       97.35     12.69 o
  -5   5  13       39.21       48.64      7.75 o
  -4   5  13       62.46       57.80      7.75 o
  -3   5  13       78.10       75.08      4.26 o
  -2   5  13      162.47      159.25      3.87 o
  -1   5  13      100.54       99.42      4.19 o
   0   5  13      245.16      240.56      6.89 o
   1   5  13       66.37       76.78      7.63 o
   2   5  13      910.79      907.27     16.82 o
   3   5  13        9.99       18.14      3.53 o
   4   5  13      782.52      843.89     34.89 o
  -3   6  13       15.76       23.97      5.64 o
  -2   6  13      166.58      161.75      3.44 o
  -1   6  13     1237.65     1174.13     18.03 o
   0   6  13      598.03      574.82     11.50 o
   1   6  13      678.57      666.11     13.26 o
   2   6  13       92.00      101.92      8.71 o
   3   6  13      552.29      584.04     13.43 o
   4   6  13        3.81        2.82      5.64 o
  -6   7  13      734.61      752.09     28.90 o
  -5   7  13      913.08      950.86     32.42 o
  -4   7  13      580.23      580.81     14.10 o
  -3   7  13     1529.61     1546.47     36.65 o
  -2   7  13      577.21      577.57     11.17 o
  -1   7  13        8.97        8.46      2.49 o
   0   7  13      178.73      192.25      7.21 o
   1   7  13       62.70       81.31     10.22 o
   2   7  13      230.73      245.23      9.71 o
   3   7  13      437.14      456.26     14.20 o
   4   7  13      393.18      420.10     20.44 o
  -6   8  13       82.52       86.70     11.28 o
  -5   8  13     3294.55     3244.48     80.35 o
  -4   8  13      351.63      338.66      9.07 o
  -3   8  13     1475.84     1444.65     28.19 o
  -2   8  13      327.82      338.41      8.79 o
  -1   8  13      805.91      806.02     18.02 o
   0   8  13      211.98      218.83      6.82 o
   1   8  13      247.42      234.27      7.54 o
   2   8  13       51.41       46.32      4.33 o
   3   8  13       18.03       23.65      4.41 o
   4   8  13        5.38        2.07      3.71 o
  -6   9  13      300.47      310.84     18.33 o
  -5   9  13      106.12      108.55     11.98 o
  -4   9  13      467.65      453.23     20.44 o
  -3   9  13      247.08      232.69      8.46 o
  -2   9  13     2517.59     2488.69     34.85 o
  -1   9  13      113.23      101.07      4.82 o
   0   9  13      534.51      537.86     11.44 o
   1   9  13       32.43       36.21      3.78 o
   2   9  13       42.00       39.61      4.19 o
   3   9  13       80.54       94.32      6.18 o
  -5  10  13        5.82       12.01      5.29 o
  -4  10  13      159.97      163.53     12.69 o
  -3  10  13       31.31       31.39      4.58 o
  -2  10  13       27.91       33.67      2.79 o
  -1  10  13       83.76       91.47      4.68 o
   0  10  13       74.88       65.39      4.44 o
   1  10  13      497.68      529.19     12.92 o
   2  10  13       58.15       54.21      4.74 o
   3  10  13      526.65      570.37     13.67 o
  -5  11  13      210.69      217.50      8.11 o
  -4  11  13       99.58      120.60      7.75 o
  -3  11  13      501.23      515.92     14.22 o
  -2  11  13      634.43      659.98     15.40 o
  -1  11  13      141.51      146.00      6.17 o
   0  11  13      420.35      425.21     13.00 o
   1  11  13      116.46      109.51      6.00 o
   2  11  13      193.82      184.06     10.49 o
   3  11  13      293.75      288.46     11.93 o
  -5  12  13       20.76       26.78      7.75 o
  -4  12  13      129.48      144.50     14.10 o
  -3  12  13      281.38      286.64     10.50 o
  -2  12  13        2.11        4.77      2.12 o
  -1  12  13      382.79      396.56      9.61 o
   0  12  13      214.13      236.04      7.65 o
   1  12  13      152.94      156.34      6.72 o
   2  12  13      181.69      197.43      7.86 o
  -4  13  13       24.89       27.74      4.56 o
  -3  13  13        0.00       -0.47      2.87 o
  -2  13  13      125.09      124.41      7.79 o
  -1  13  13       41.33       40.83      3.83 o
   0  13  13      276.94      301.32      8.69 o
   1  13  13       24.76       25.31      3.70 o
   2  13  13      196.63      226.15      8.36 o
  -4  14  13       92.05       97.98     11.98 o
  -3  14  13      265.63      279.31     10.83 o
  -2  14  13        5.49       16.97      4.21 o
  -1  14  13       82.42       79.79      5.01 o
   0  14  13        4.09       -0.42      2.37 o
   1  14  13      131.33      127.96      7.40 o
  -3  15  13        4.82        3.52      3.52 o
  -2  15  13      834.23      878.18     21.57 o
  -1  15  13       72.80       78.76      7.43 o
   0  15  13      639.72      659.01     14.27 o
  -6   0  14      470.77      482.98     13.93 o
  -4   0  14     2248.21     2233.01     55.68 o
  -2   0  14      188.06      181.64      5.86 o
   0   0  14        2.64       -0.31      2.82 o
   2   0  14      551.88      564.63     14.70 o
   4   0  14       78.08       64.14      9.87 o
  -6   1  14        0.72        3.70      2.11 o
  -5   1  14      312.07      308.52      8.53 o
  -4   1  14      217.58      225.98      8.97 o
  -3   1  14      732.85      692.86     16.19 o
  -2   1  14     1656.55     1525.10     18.22 o
  -1   1  14     1537.45     1456.05     18.38 o
   0   1  14      676.75      556.77      9.77 o
   1   1  14      291.61      276.16      6.60 o
   2   1  14      359.85      282.85      8.69 o
   3   1  14      273.92      269.69     10.24 o
   4   1  14       17.16        7.59      3.38 o
  -6   2  14        2.37        0.35      2.99 o
  -5   2  14       97.93      103.61     10.57 o
  -4   2  14       52.38       54.27      7.75 o
  -3   2  14        3.02       12.69      4.23 o
  -2   2  14        7.27       12.55      1.89 o
  -1   2  14       20.54       22.37      2.56 o
   0   2  14      137.86      131.24      5.01 o
   1   2  14       76.34       66.52      4.48 o
   2   2  14      953.36      924.89     16.95 o
   3   2  14       16.07       13.91      3.53 o
   4   2  14      231.61      235.96      8.79 o
  -6   3  14       89.76      104.60      7.43 o
  -5   3  14      748.00      752.09     26.78 o
  -4   3  14      248.25      265.73     14.10 o
  -3   3  14      398.27      409.53     17.62 o
  -2   3  14        7.49       13.06      1.94 o
  -1   3  14        2.98        4.98      1.74 o
   0   3  14      349.19      327.41     10.72 o
   1   3  14        2.40       11.83      2.69 o
   2   3  14        4.74        4.65      2.59 o
   3   3  14      256.95      300.80     10.92 o
   4   3  14       26.14       28.93      4.83 o
  -6   4  14        1.94        4.93      5.64 o
  -5   4  14       14.33       30.31      6.34 o
  -4   4  14       11.39       16.92      5.64 o
  -3   4  14      245.29      235.19     15.51 o
  -2   4  14      274.75      274.72      7.27 o
  -1   4  14       53.65       46.53      3.20 o
   0   4  14      494.13      458.05     10.94 o
   1   4  14      182.36      168.86      7.88 o
   2   4  14      245.66      244.00      8.00 o
   3   4  14       83.41       80.07      5.70 o
   4   4  14       43.17       34.77      8.11 o
  -6   5  14        5.56        4.93      5.64 o
  -5   5  14        2.21        4.93      4.93 o
  -4   5  14      466.30      468.03     20.44 o
  -3   5  14       10.63       22.59      4.58 o
  -2   5  14      116.65      128.53      6.25 o
  -1   5  14        3.53        3.17      2.74 o
   0   5  14      155.47      155.61      5.67 o
   1   5  14       19.82       14.10      2.85 o
   2   5  14       60.56       54.93      4.56 o
   3   5  14        9.93        5.17      2.85 o
   4   5  14        0.20       -1.06      3.49 o
  -4   6  14      139.50      147.32     11.28 o
  -3   6  14       32.86       36.14      3.63 o
  -2   6  14      385.57      419.85     11.52 o
  -1   6  14        5.67        5.41      1.95 o
   0   6  14      276.91      277.23      7.71 o
   1   6  14       96.80       76.10      4.85 o
   2   6  14      110.02      119.51     10.87 o
   3   6  14        0.31        0.23      2.85 o
  -6   7  14      228.43      220.62     15.51 o
  -2   7  14        2.21       14.10      4.23 o
  -1   7  14       95.95       93.73      4.65 o
   0   7  14      171.97      181.29      7.61 o
   1   7  14       87.47       73.18      4.85 o
   2   7  14        7.08        8.62      3.21 o
   3   7  14      293.08      264.84     13.74 o
  -5   8  14       76.87       78.24     10.57 o
  -4   8  14      623.52      631.20     13.66 o
  -3   8  14        1.21        0.70      2.82 o
  -2   8  14      472.15      483.54      9.78 o
  -1   8  14        0.21        0.55      2.20 o
   0   8  14      358.30      342.00     10.43 o
   1   8  14       13.23       11.44      3.21 o
   2   8  14       85.89       93.77      7.21 o
   3   8  14        0.13       -1.11      3.38 o
  -5   9  14     1401.05     1471.05     45.11 o
  -4   9  14       26.26       42.59      3.78 o
  -3   9  14      745.50      764.97     17.43 o
  -2   9  14       19.94       21.43      2.59 o
  -1   9  14     1295.87     1347.99     22.50 o
   0   9  14      190.54      182.22      6.68 o
   1   9  14      573.84      616.84     15.93 o
   2   9  14        5.15        9.71      4.19 o
   3   9  14      657.72      740.14     16.79 o
  -5  10  14        0.39       -2.82      4.93 o
  -4  10  14      305.14      334.11     18.33 o
  -3  10  14        6.48       12.83      3.52 o
  -2  10  14      384.54      425.93      8.72 o
  -1  10  14       28.59       29.55      3.29 o
   0  10  14      299.42      289.92      8.47 o
   1  10  14        0.15       -0.88      2.37 o
   2  10  14       51.81       59.12      5.14 o
  -4  11  14       27.75       31.01      7.75 o
  -3  11  14       67.97       79.30      6.70 o
  -2  11  14        5.99       10.54      2.82 o
  -1  11  14      653.37      670.33     13.23 o
   0  11  14      495.84      487.97     11.44 o
   1  11  14      893.75      886.06     17.17 o
   2  11  14       31.95       31.05      4.19 o
  -4  12  14      221.04      233.16      9.26 o
  -3  12  14       35.39       39.55      4.91 o
  -2  12  14      442.74      461.57      9.79 o
  -1  12  14       35.90       47.67      3.83 o
   0  12  14      142.06      140.65      9.38 o
   1  12  14      327.44      318.81      9.59 o
  -3  13  14       11.34       14.23      3.89 o
  -2  13  14      594.94      672.66     12.51 o
  -1  13  14        5.21        6.56      3.87 o
   0  13  14      431.09      470.36     11.68 o
   1  13  14      328.18      317.82      9.59 o
  -2  14  14       54.16       52.40      5.21 o
  -1  14  14      353.61      378.24      9.91 o
   0  14  14      303.87      314.48      9.52 o
  -5   0  15      610.93      640.02     23.97 o
  -3   0  15      678.05      618.16     21.85 o
  -1   0  15       92.93       88.38      5.08 o
   1   0  15      131.15      124.76      9.87 o
   3   0  15      831.89      793.68     28.90 o
  -6   1  15      221.98      220.59     18.68 o
  -5   1  15       26.37       32.42      7.05 o
  -4   1  15      624.99      615.35     22.56 o
  -3   1  15        4.59        9.16      4.93 o
  -2   1  15     1529.07     1559.68     21.05 o
  -1   1  15        0.00        9.32      1.95 o
   0   1  15      905.98      897.79     15.45 o
   1   1  15       60.45       67.76      4.48 o
   2   1  15     1090.04     1114.91     19.66 o
   3   1  15        4.80        4.46      2.85 o
  -6   2  15        5.74        6.91      3.71 o
  -5   2  15      315.50      334.81     16.92 o
  -4   2  15       36.85       40.88      7.05 o
  -3   2  15      352.14      360.18     16.21 o
  -2   2  15       28.59       21.46      2.05 o
  -1   2  15      268.04      287.40      7.10 o
   0   2  15        7.16       12.90      2.44 o
   1   2  15      222.60      236.86      7.33 o
   2   2  15       23.30       28.19      3.78 o
   3   2  15      961.62      989.61     23.42 o
  -6   3  15       45.53       69.78      9.87 o
  -5   3  15      245.35      249.52     14.80 o
  -4   3  15      369.34      372.17     17.62 o
  -3   3  15       24.86       35.95      6.34 o
  -2   3  15      871.31      881.08     28.19 o
  -1   3  15       55.21       48.69      3.55 o
   0   3  15      326.50      323.49      8.39 o
   1   3  15       20.22       21.99      3.26 o
   2   3  15      655.65      652.51     13.97 o
   3   3  15        3.17        3.19      2.97 o
  -6   4  15      157.90      155.07     13.39 o
  -5   4  15      558.87      585.74     23.97 o
  -4   4  15        0.13        4.23      4.93 o
  -3   4  15      405.32      426.44     19.03 o
  -2   4  15        0.87        2.68      2.35 o
  -1   4  15     1144.84     1156.35     18.20 o
   0   4  15      386.06      399.33      9.46 o
   1   4  15      577.58      557.02     12.20 o
   2   4  15       72.39       93.20      5.85 o
   3   4  15      475.10      488.38     12.48 o
  -5   5  15        7.65        5.64      5.64 o
  -4   5  15      380.53      401.07     19.03 o
  -3   5  15       29.86       32.72      3.15 o
  -2   5  15      604.36      624.52     14.90 o
  -1   5  15       16.79       26.33      2.79 o
   0   5  15       71.21       75.68      4.74 o
   1   5  15       43.12       63.04      4.60 o
   2   5  15      191.42      195.62     10.22 o
   3   5  15      175.02      202.54      8.12 o
  -5   6  15      509.53      544.15     23.97 o
  -4   6  15      472.54      455.34     20.44 o
  -3   6  15       76.50       80.68      4.41 o
  -2   6  15      149.15      154.78      7.75 o
  -1   6  15      118.77      114.28      4.82 o
   0   6  15        3.41       10.25      2.64 o
   1   6  15       47.26       41.32      6.92 o
   2   6  15       80.93       98.75      6.99 o
   3   6  15       47.31       45.49      4.85 o
  -3   7  15      462.83      487.06     21.15 o
  -2   7  15      215.29      217.25     19.38 o
  -1   7  15      318.37      340.87      8.37 o
   0   7  15      492.54      496.61     11.20 o
   1   7  15      320.09      347.58      9.47 o
   2   7  15      318.55      329.84      9.77 o
  -5   8  15       97.51       93.04     11.98 o
  -4   8  15      488.70      481.42     11.28 o
  -2   8  15       26.94       31.72      5.64 o
  -1   8  15     1602.55     1597.22     28.08 o
   0   8  15       10.10       20.37      3.71 o
   1   8  15     1333.91     1339.42     26.90 o
   2   8  15       47.11       55.65      5.92 o
  -4   9  15      128.65      132.77      5.73 o
  -3   9  15       10.08        5.76      2.87 o
  -2   9  15        7.45        4.23      3.52 o
  -1   9  15      132.12      146.74     18.33 o
   0   9  15      761.51      760.23     17.65 o
   1   9  15      321.34      344.25     11.70 o
   2   9  15      528.47      513.05     12.73 o
  -4  10  15        3.59        5.17      3.88 o
  -3  10  15      467.78      491.44     13.53 o
  -2  10  15       60.87       61.50      5.74 o
  -1  10  15      361.06      372.15      9.08 o
   0  10  15       90.54      108.49      5.78 o
   1  10  15      119.18      136.91      6.61 o
  -3  11  15        0.44        5.26      4.23 o
  -2  11  15      124.69      116.60      4.13 o
  -1  11  15        8.90        3.99      2.37 o
   0  11  15      261.90      266.02     12.72 o
   1  11  15        4.89        8.21      3.20 o
  -3  12  15       58.09       69.08     10.57 o
  -2  12  15       21.63       22.61      3.64 o
  -1  12  15      428.05      425.99     10.86 o
   0  12  15       13.65       11.04      3.20 o
  -2   0  16      128.54      165.64      6.34 o
   0   0  16       12.07       23.97      4.93 o
   2   0  16      952.16     1029.10     33.13 o
  -5   1  16       72.75       78.24      9.87 o
  -4   1  16        8.75       17.62      5.64 o
  -3   1  16       44.14       50.05      7.75 o
  -2   1  16        7.90       13.14      2.76 o
  -1   1  16       28.44       33.35      3.06 o
   0   1  16        0.03        9.52      3.17 o
   1   1  16       36.95       47.60      4.98 o
   2   1  16       14.23       21.61     10.22 o
  -5   2  16      132.56      150.14     11.98 o
  -4   2  16      681.72      666.80     24.67 o
  -3   2  16      410.96      398.25     17.62 o
  -2   2  16     1001.17      951.20     18.80 o
  -1   2  16        1.30       10.02      2.22 o
   0   2  16       23.09       15.59      2.79 o
   1   2  16       23.39       31.14      3.66 o
   2   2  16       48.19       34.10      4.07 o
  -5   3  16       16.34       22.56      6.34 o
  -4   3  16      278.42      312.96     16.92 o
  -3   3  16      416.09      436.31     19.03 o
  -2   3  16        1.10        4.93      4.23 o
  -1   3  16      769.04      735.20     14.94 o
   0   3  16       78.53       85.06      6.26 o
   1   3  16      163.84      151.05      6.23 o
   2   3  16        0.02       -1.41      2.44 o
  -5   4  16        5.63        7.75      5.64 o
  -4   4  16      252.40      280.54     15.51 o
  -3   4  16       12.25       15.51      5.64 o
  -2   4  16      133.24      141.68     11.28 o
  -1   4  16        5.25        2.02      1.95 o
   0   4  16       64.04       70.01      5.26 o
   1   4  16       20.46       27.39      3.51 o
   2   4  16      245.80      222.73      8.14 o
  -5   5  16      206.37      214.28     14.80 o
  -4   5  16       24.70       38.06      7.75 o
  -3   5  16      155.05      159.84      5.10 o
  -2   5  16      145.25      146.67      6.91 o
  -1   5  16      176.32      163.20      7.43 o
   0   5  16       46.32       40.73      5.28 o
   1   5  16      175.01      181.48      6.89 o
   2   5  16        2.55        4.23      2.85 o
  -4   6  16      168.94      201.59     14.10 o
  -3   6  16        4.83        4.93      1.94 o
  -2   6  16      383.03      412.07     13.04 o
  -1   6  16        4.38        9.57      3.38 o
   0   6  16      265.43      265.36      7.92 o
   1   6  16      133.17      135.69      6.49 o
   2   6  16       44.20       39.47      8.46 o
  -4   7  16       21.62       34.54      7.75 o
  -3   7  16       39.11       40.56      3.88 o
  -2   7  16      207.58      211.79      8.46 o
  -1   7  16      101.70      114.45      8.11 o
   0   7  16      259.65      271.44      8.15 o
   1   7  16      311.67      338.01      9.75 o
  -4   8  16       78.64       76.83     10.57 o
  -3   8  16       12.71       11.98      6.34 o
  -2   8  16      136.43      140.50      7.56 o
  -1   8  16       15.83       24.86      7.05 o
   0   8  16      190.06      195.61      7.10 o
   1   8  16       14.68       32.35      3.92 o
  -3   9  16       53.27        8.46      4.23 o
  -2   9  16       35.53       44.41      6.34 o
  -1   9  16      152.34      155.77     10.57 o
   0   9  16        5.41        5.96      3.21 o
  -2  10  16      145.68      160.02      9.52 o
  -1  10  16       24.91       20.22      4.21 o
   0  10  16      459.78      496.93     23.26 o
  -1   0  17      636.47      613.23     19.03 o
   1   0  17      407.04      391.20     17.62 o
  -2   1  17      520.45      541.33     14.80 o
  -1   1  17        1.03       -0.35      2.49 o
   0   1  17       25.07       25.73      3.99 o
   1   1  17       16.63       27.14      4.49 o
  -2   2  17       41.57       47.23      4.23 o
  -1   2  17      481.16      499.44     11.70 o
   0   2  17      102.63      129.01      6.48 o
   1   2  17      371.28      360.21     11.96 o
  -4   3  17      472.06      482.83     21.15 o
  -3   3  17       18.62       23.97      6.34 o
  -2   3  17      983.60      989.41     19.63 o
  -1   3  17       72.99       84.58      6.10 o
   0   3  17      128.25      134.78      9.34 o
   1   3  17      200.01      197.33      9.48 o
  -4   4  17        4.63        6.34      4.93 o
  -3   4  17      437.31      477.19     21.15 o
  -2   4  17        2.82       -2.11      4.23 o
  -1   4  17      313.82      337.07     14.45 o
   0   4  17        2.69        7.72      2.69 o
   1   4  17      378.58      425.04     10.85 o
  -3   5  17        3.80        7.75      4.93 o
  -2   5  17       93.20       79.65      9.87 o
  -1   5  17        0.39        2.56      2.71 o
   0   5  17       86.44       63.53      4.74 o
  -3   6  17        8.34       11.83      2.01 o
  -2   6  17       50.20       56.89      5.99 o
  -1   6  17        2.91       14.14      3.71 o
   0   6  17        4.71        2.94      2.52 o
  -2   7  17      139.76      158.32      7.56 o
  -1   7  17      430.06      493.13     14.35 o
  -2   1  18      254.95      301.68      9.16 o
  -1   1  18      642.99      683.55     16.21 o
 
